# Supplementary material for: Nicotinamide Riboside Augments the Aged Human Skeletal Muscle NAD+ Metabolome and Induces Transcriptomic and Anti-inflammatory Signatures
Source: Cell Rep. 2019 Aug 13;28(7):1717–1728.e6. doi: 10.1016/j.celrep.2019.07.043 (PMC6702140; doi:10.1016/j.celrep.2019.07.043)
Supplement: Table S3. NAD+ Metabolomics Data in Skeletal Muscle, Blood, and Urine after Each of the Baseline, Nicotinamide Riboside (NR), Placebo, and Washout Phases (N = 12), Related to Figure 1 [file mmc2.xlsx]

## Sheet: Skeletal muscle
	Analyte concentration (pmol/mg)
	NR				NAD+				NADP				NAAD				NAM				MeNAM				Me-4-py				Me-2-py				ADP				AMP				Cytidine				Inosine				IMP
Participant	Baseline	NR	Placebo		Baseline	NR	Placebo		Baseline	NR	Placebo		Baseline	NR	Placebo		Baseline	NR	Placebo		Baseline	NR	Placebo		Baseline	NR	Placebo		Baseline	NR	Placebo		Baseline	NR	Placebo		Baseline	NR	Placebo		Baseline	NR	Placebo		Baseline	NR	Placebo		Baseline
1	3.9	1.8	2.9		148	236	205		3.7	8.3	6.6		0.25	0.74	0.268456		67	67	83		0.5	3.4	0.3		0.5	0.4	0.5		2.2168	0.999501	1.94358		1227	1480	1345		896	1367	1098		0.73	0.9	0.48		11	28	15		637
2	0.5	0.4	0.3		281	207	236		10.1	9.6	6.2		0.311034	0.45977	0.444444		33	49	115		0	1	0.4		0	0.4	0.2		0.519481	0.44516	0.609452		1831	1208	1285		1332	1087	1187		0.64	0.86	0.75		19	25	22		441
3	0.3	0.6	1.6		400	193	202		10	9.4	7.9			0.47619	0.310078		79	44	54		0.3	1.4	0.4		0.3	1.5	0.3		1.179	6.18013	1.55154		3611	1225	1841		2306	1130	1229		1.49	0.59	0.74		30	12	23		441
4	1.3	1.1	0.5		202	152	183		14.4	5	6.9		0.357746	0.730435	0.273973		75	67	113		0.3	1	0.3		0.3	1.1	0.3		0.731905	4.89932	1.06541		2011	1348	1925		1420	1307	1474		0.76	0.65	0.68		25	13	31		272
5	0.8	1.7	0.8		255	213	197		7	10.2	5.5		0.645625	0.643382	0.549194		106	116	78		0.3	1.3	0.3		0.3	1.4	0.3		1.08495	6.20102	0.629093		1993	2220	1700		1418	1646	1336		0.96	0.9	0.68		12	34	26		460
6	0.5	0.5	1.6		123	153	181		9.8	5.9	7.4		0.470588	0.512821	0.49		37	88	65		0.5	0.9	0.3		0.5	1.9	0.3		0.741146	8.35539	1.18303		1012	1187	1410		887	1072	1175		0.77	0.82	0.98		4	20	10		290
7	0.6	1.6	0.5		195	174	157		3.2	5.8	5.9		0.427742	0.519481	0.431973		113	88	62		0.4	1.6	0.5		0.2	2.1	0.5		1.03494	9.85247	1.06143		1855	1542	1418		1357	1203	1331		0.59	0.49	0.95		14	19	19		181
8	1.4	2.4	1.7		189	213	158		7.2	8	7.1		0.731579	0.794074	0.25641		89	115	104		0.3	5.1	0.4		0.3	3.8	0.4		0.952708	15.529	0.825863		1371	1766	1157		1035	1456	942		0.96	0.44	0.7		17	22	19		301
9	1	20.6	0.9		229	272	218		6.5	8	12.7		0.556757	1.87765	0.385833		104	138	75		0.3	2.3	0.3		0.3	1.4	0.3		1.23763	6.646	0.969075		1892	2332	1483		1458	1447	1154		0.79	1.01	0.89		18	37	28		230
10	1.4	1.2	4.1		150	222	225		7.5	5.9	12.1		0.591333	1.38563	0.476812		130	97	136		0.6	1.3	0.6		0.3	2.2	0.3		0.525618	9.0794	0.793718		2483	1685	2291		1662	1155	1506		0.58	0.54	0.7		31	13	27		408
11	4.1	28.3	0.6		186	188	166		7.4	7.4	6.4		0.25974	1.30552	0.325203		94	96	90		0.5	7.4	0.3		0.3	2.4	0.3		1.35687	8.68543	1.05044		1386	1572	1401		1134	1090	1087		0.52	0.91	0.79		14	24	14		369
12	1.7	0.6	2.9		235	241	197		11	2.7	7.4		0.53277	0.774436	0.305344		93	108	103		0.5	1.5	0.4		0.3	1.7	0.3		1.65671	6.59146	1.14537		2032	740	1611		1469	745	1137		0.75	0.85	0.72		13	9	6		372
		Baseline vs. NR	NR vs. plaecbo			Baseline vs. NR	NR vs. plaecbo			Baseline vs. NR	NR vs. plaecbo			Baseline vs. NR	NR vs. plaecbo			Baseline vs. NR	NR vs. plaecbo			Baseline vs. NR	NR vs. plaecbo			Baseline vs. NR	NR vs. plaecbo			Baseline vs. NR	NR vs. plaecbo			Baseline vs. NR	NR vs. plaecbo			Baseline vs. NR	NR vs. plaecbo			Baseline vs. NR	NR vs. plaecbo			Baseline vs. NR	NR vs. plaecbo
	p value (paired t-test)	0.176112	0.231109		p value (paired t-test)	0.64487	0.22934		p value (paired t-test)	0.454787	0.624979		p value (paired t-test)	0.0113019	0.00410583		p value (paired t-test)	0.576836	0.96967		p value (paired t-test)	0.00534597	0.00628763		p value (paired t-test)	0.000267144	0.000302742		p value (paired t-test)	0.000466207	0.000429939		p value (paired t-test)	0.160753	0.772345		p value (paired t-test)	0.335377	0.960784		p value (paired t-test)	0.644467	0.906573		p value (paired t-test)	0.347402	0.661696		p value (paired t-test)
[truncated: 5 more columns]

## Sheet: Blood
	Analyte concentration (µM)
	NR					NMN					NAD+					NADP					NAAD					NAR					NAM					MeNAM					Me-4-py					Me-2-py
Participant	Baseline	NR	Washout	Placebo		Baseline	NR	Washout	Placebo		Baseline	NR	Washout	Placebo		Baseline	NR	Washout	Placebo		Baseline	NR	Washout	Placebo		Baseline	NR	Washout	Placebo		Baseline	NR	Washout	Placebo		Baseline	NR	Washout	Placebo		Baseline	NR	Washout	Placebo		Baseline	NR	Washout	Placebo
1	0.139337	0.161927	0.158338	0.134889		1.1651	2.0243	1.4561	1.2336		27.9206	80.5388	33.105	28.1675		6.42872	6.84234	7.44492	6.57027		0.04	0.3958	0.0583	0.04		BLQ	0.013	BLQ	BLQ		11.0072	12.9674	11.1741	10.4452		0.0748564	0.997188	0.119548	0.0988788		0.298077	3.69975	0.322821	0.393657		0.726218	7.98225	0.945739	1.0767
2	0.184558	0.125721	0.157362	0.182568		1.01733	1.91764	1.31149	1.3022		13.3084	52.0184	23.9439	27.0436		6.31284	9.62063	8.85281	7.83668		0.04	0.1187	0.04	0.04		BLQ	0.008	BLQ	BLQ		11.686	8.72786	8.61942	9.23916		0.0799552	0.618167	0.0472067	0.120061		0.540787	4.2543	0.451144	0.399661		1.17183	7.68619	1.03458	2.21791
3	0.130598	0.162747	0.122795	0.126813		1.1093	1.4032	1.4197	1.1364		18.0221	45.4008	19.296	20.9322		7.94762	6.15647	6.80608	9.40427		0.0164	0.086	0.1307	0.04		BLQ	0.0047	BLQ	BLQ		7.8432	8.60658	7.07128	7.50653		0.10497	0.558419	0.0997686	0.126665		0.660119	2.67551	0.411903	0.530335		1.62831	5.6494	0.904589	1.4738
4	0.260769	0.208868	0.159781	0.141093		1.1693	1.6442	1.2249	1.0041		16.4844	33.8989	21.0772	17.4524		7.1069	7.16612	7.44253	7.63776		0.0789	0.2105	0.04	0.04		BLQ	BLQ	BLQ	BLQ		9.84429	8.9268	7.9168	8.66108		0.0721188	0.237333	0.0458036	0.0427238		0.407537	2.13156	0.33398	0.271921		1.07081	4.8598	0.960902	0.733632
5	0.185104	0.167468	0.125409	0.135162		1.60016	1.87345	1.48525	1.45864		26.1304	45.7707	22.3017	21.4126		6.97696	6.33793	7.07989	8.9153		0.0561	0.1523	0.0364	0.04		BLQ	BLQ	BLQ	BLQ		8.14604	9.61487	10.5228	8.11773		0.0820084	0.490287	0.0900843	0.094704		0.675167	3.93555	0.60101	0.730528		1.39676	7.91357	1.4477	1.97501
6	0.133407	0.147881	0.13091	0.151354		1.44537	1.61402	1.38106	1.14551		27.2288	45.8174	27.1707	21.6		7.10029	6.61862	7.82037	5.20346		0.064	0.1269	0.0643	0.0389		BLQ	BLQ	BLQ	BLQ		7.68649	9.21839	7.73486	8.48099		0.0783126	0.487789	0.0709896	0.0916926		0.811381	4.15637	0.695662	0.683799		1.89861	8.64197	1.83067	1.92761
7	0.255813	0.157713	0.172228	0.190762		1.06147	2.17041	1.18246	0.973849		17.6544	86.8539	20.1159	14.9915		8.49463	8.08889	6.46994	5.4901		0.04	0.5201	0.0385	0.04		BLQ	BLQ	BLQ	BLQ		12.3167	11.1646	10.1311	11.9132		0.0904949	1.19539	0.0779362	0.0681493		0.426035	6.3141	0.422746	0.344195		1.15354	10.9452	1.20686	0.892216
8	0.166531	0.118542	0.122873	0.131612		0.977021	1.32101	1.12112	0.922923		15.8236	38.6425	18.8508	16.2491		6.20484	7.58768	5.51016	5.49249		0.04	0.1207	0.04	0.04		BLQ	0.00513665	BLQ	BLQ		11.0429	10.6789	9.2695	9.50098		0.0908371	1.02186	0.144768	0.125878		0.462739	3.4573	0.504617	0.436613		1.27944	7.00332	1.37689	1.22082
9	0.17929	0.168833	0.147218	0.155958		1.01416	1.5718	1.19292	1.15239		24.9854	55.8574	23.3166	25.5183		8.07246	7.78109	7.40527	6.81243		0.04	0.2316	0.04	0.04		BLQ	0.00388601	BLQ	BLQ		11.6812	11.1524	16.3131	14.8475		0.0943618	0.614916	0.0872783	0.0796814		0.607437	4.25074	0.441502	0.576981		1.54652	8.76078	1.23632	1.40577
10	0.125994	0.155997	0.1988	0.185143		1.2944	1.88252	1.17522	1.13265		20.4588	79.6133	16.4979	20.8952		6.70092	7.77192	5.43701	6.73567		0.04	0.8199	0.0368	0.04		BLQ	BLQ	BLQ	BLQ		11.3773	11.5374	14.3462	10.9375		0.0641113	1.45396	0.0771149	0.0768069		0.275349	3.66519	0.259173	0.367735		0.636661	7.21253	0.639748	0.958427
11	0.154436	0.182451	0.137113	0.164229		1.07738	1.4916	1.16026	0.800906		17.7015	49.7494	22.1092	16.1308		5.38672	8.09462	6.32153	5.78126		0.04	0.34	0.04	0.04		BLQ	BLQ	BLQ	BLQ		10.1615	10.4713	9.28976	11.1119		0.132141	0.69855	0.103738	0.115476		0.752553	4.30467	0.635175	0.681011		1.82164	7.70284	1.45982	1.54808
12	0.35776	0.28883	0.175154	0.180383		0.694337	1.15001	1.13391	1.11093		14.4881	34.4053	22.0746	20.2437		4.561	5.34397	5.44712	5.28488		0.04	0.1176	0.04	0.04		BLQ	BLQ	BLQ	BLQ		10.1375	12.3545	9.83493	9.57647		0.242158	1.13876	0.0800578	0.23901		0.833156	3.39851	0.308401	0.817477		2.25073	6.97508	0.728381	1.95318
		Baseline vs. NR	Baseline vs. washout	NR vs. placebo			Baseline vs. NR	Baseline vs. washout	NR vs. placebo			Baseline vs. NR	Baseline vs. washout	NR vs. placebo			Baseline vs. NR	Baseline vs. washout	NR vs. placebo			Baseline vs. NR	Baseline vs. washout	NR vs. placebo			Baseline vs. washout					Baseline vs. NR	Baseline vs. washout	NR vs. placebo			Baseline vs. NR	Baseline vs. washout	NR vs. placebo			Baseline vs. NR	Baseline vs. washout	NR vs. placebo			Baseline vs. NR	Baseline vs. washout	NR vs. placebo
	p value (paired t-test)	0.175159	0.0612046	0.313821		p value (paired t-test)	4.28871e-05	0.0240108	4.08649e-05		p value (paired t-test)	3.09485e-05	0.0788111	5.3438e-05		p value (paired t-test)	0.248572	0.868548	0.352457		p value (paired t-test)	0.004671	0.596141	0.00387598			BLQ				p value (paired t-test)	0.641285	0.931074	0.412388		p value (paired t-test)	3.00595e-05	0.404973	3.02065e-05		p value (paired t-test)	2.85738e-07	0.026306	2.36726e-07		p value (paired t-test)	3.85757e-08	0.117661	3.42985e-08

## Sheet: Urine
	Analyte concentration (µmol/mol creatinine)
	NR					NAR					NAM					MeNAM					Me-4-py					Me-2-py					NAMOx
Participant	Baseline	NR	Washout	Placebo		Baseline	NR	Washout	Placebo		Baseline	NR	Washout	Placebo		Baseline	NR	Washout	Placebo		Baseline	NR	Washout	Placebo		Baseline	NR	Washout	Placebo		Baseline	NR	Washout	Placebo
1	47.1	44.3	39.1	38.3		4.04	277	8.58	0		119	244	117	103		3471	43289	3309	3007		1938	14978	1576	1946		12108	93007	8962	11937		43.6	621	85.9	68.2
2	46.1	56.6	29	24.2		37.8	279	30.4	64.8		210	400	121	108		3579	48998	3521	3361		1302	18462	1374	1257		8954	75381	8825	5016		142	1115	152	167
3	25.2	38.7	27.5	25.2		10.4	156	7.29	6.95		117	254	64	86.7		2968	50131	2162	3044		1429	22240	1092	1675		5890	89572	7227	7867		83.5	727	54.6	80.7
4	41.1	49.4	55.8	31.2		10.3	158	15.3	5.85		100	153	89.3	163		2130	11884	1727	2243		1227	13294	1356	1244		8661	54207	3899	7412		51.6	169	47.5	76.1
5	18.5	35.3	40.1	32.2		3.81	121	11.6	11.3		85.6	203	102	68		1959	19326	3481	2549		1644	17702	1831	2047		18758	56757	10386	15933		82.3	582	77	71.9
6	37.1	37.2	33.5	19.7		5.36	101	0	18.3		139	124	164	72.1		2198	13420	1783	1934		1961	12964	1461	1441		13278	52502	7827	13784		71.5	385	76.5	59.6
7	33.8	38.7	28.6	24.1		9.7	710	31.3	14		96.6	353	89	76.2		4053	64159	2407	3672		1585	24570	1267	1442		10647	85997	7791	5957		145	937	29	102
8	23.9	37.8	35.9	34.7		128	213	7.5	34.4		96.5	310	128	145		2765	46048	4099	4310		1579	18119	1608	2274		3798	142800	5756	15069		92.5	999	149	128
9	55.6	59.4	94.6	46.7		16.4	283	10.3	9.37		185	411	200	107		3238	29790	3545	3140		2130	23110	2046	1997		13129	74019	8125	6355		110	674	103	42.5
10	30.8	50	39	27.2		0	275	8.32	0		123	856	151	106		2871	67868	2479	3138		1091	17625	1154	1235		8456	75408	8102	5040		84.4	1794	54.7	110
11	46	37	26.6	38.5		11.3	90.9	16.9	9.74		166	218	86.9	123		4885	39638	2592	3153		2508	24631	1879	1855		18056	98423	2654	11577		79.5	504	50.6	54.2
12	41.9	51.3	39.9	73.4		10.4	68.7	0	10.8		237	382	162	331		9914	31426	2503	7303		1820	13353	1293	1786		9099	60448	9891	9232		139	686.9	132	94.7
		Baseline vs. NR	Baseline vs. washout	NR vs. placebo			Baseline vs. NR	Baseline vs. washout	NR vs. placebo			Baseline vs. NR	Baseline vs. washout	NR vs. placebo			Baseline vs. NR	Baseline vs. washout	NR vs. placebo			Baseline vs. NR	Baseline vs. washout	NR vs. placebo			Baseline vs. NR	Baseline vs. washout	NR vs. placebo			Baseline vs. NR	Baseline vs. washout	NR vs. placebo
	p value (paired t-test)	0.0107938	0.476418	0.0289241		p value (paired t-test)	0.00178231	0.444786	0.00127469		p value (paired t-test)	0.0059107	0.225349	0.00493665		p value (paired t-test)	3.41627e-05	0.221159	2.95123e-05		p value (paired t-test)	3.09225e-08	0.0427224	3.44821e-08		p value (paired t-test)	2.77658e-06	0.0335455	8.49033e-07		p value (paired t-test)	0.000126968	0.462062	9.70688e-05
