# Supplementary material for: Nicotinamide Riboside Augments the Aged Human Skeletal Muscle NAD+ Metabolome and Induces Transcriptomic and Anti-inflammatory Signatures
Source: Cell Rep. 2019 Aug 13;28(7):1717–1728.e6. doi: 10.1016/j.celrep.2019.07.043 (PMC6702140; doi:10.1016/j.celrep.2019.07.043)
Supplement: Table S4. List of Genes Up- and Downregulated in Skeletal Muscle Biopsies upon NR Supplementation (N = 12), Related to Figure 2 [file mmc3.xlsx]

## Sheet: Upregulated_genes_list
Supplemental table 3A. List of genes that show differential gene expression upon NR treatment in human muscle tissue (upregulated)
Ensembl_gene_id	hgnc_symbol	entrezgene	Log10pVal (DESeq2, GLM)
ENSG00000000971	CFH	3075	1.77351
ENSG00000004777	ARHGAP33	115703	2.59392
ENSG00000005020	SKAP2	8935	1.5313
ENSG00000005513	SOX8	30812	1.48569
ENSG00000006327	TNFRSF12A	51330	1.77642
ENSG00000006534	ALDH3B1	221	1.62598
ENSG00000008516	MMP25	64386	1.5478
ENSG00000010319	SEMA3G	56920	2.01091
ENSG00000010327	STAB1	23166	2.60251
ENSG00000010810	FYN	2534	2.40092
ENSG00000011258	MBTD1	54799	1.98006
ENSG00000019582	CD74	972	2.74522
ENSG00000019991	HGF	3082	5.09358
ENSG00000023892	DEF6	50619	1.71875
ENSG00000024422	EHD2	30846	1.96709
ENSG00000025708	TYMP	1890	1.9924
ENSG00000027075	PRKCH	5583	1.4644
ENSG00000028116	VRK2	7444	1.36108
ENSG00000030066	NUP160	23279	1.58282
ENSG00000033178	UBA6	55236	1.56969
ENSG00000034693	PEX3	8504	1.53714
ENSG00000038219	BOD1L1	259282	1.84615
ENSG00000038382	TRIO	7204	1.38536
ENSG00000041982	TNC	3371	2.16095
ENSG00000042062	RIPOR3	140876	3.1965
ENSG00000044459	CNTLN	54875	1.63498
ENSG00000044524	EPHA3	2042	1.47956
ENSG00000046889	PREX2	80243	1.3156
ENSG00000050393	MCUR1	63933	1.45947
ENSG00000050767	COL23A1	91522	1.58527
ENSG00000051825	MPHOSPH9	10198	1.52653
ENSG00000052749	RRP12	23223	1.34498
ENSG00000053702	NRIP2	83714	3.27112
ENSG00000054392	HHAT	55733	1.32402
ENSG00000055732	MCOLN3	55283	1.61939
ENSG00000057657	PRDM1	639	1.46063
ENSG00000058668	ATP2B4	493	2.61477
ENSG00000064607	SUGP2	10147	1.35659
ENSG00000064692	SNCAIP	9627	3.34732
ENSG00000064763	FAR2	55711	2.53588
ENSG00000064989	CALCRL	10203	1.91505
ENSG00000067082	KLF6	1316	2.22477
ENSG00000068028	RASSF1	11186	1.54703
ENSG00000069122	ADGRF5	221395	2.69144
ENSG00000070526	ST6GALNAC1	55808	1.40462
ENSG00000071243	ING3	54556	2.38389
ENSG00000072110	ACTN1	87	2.22347
ENSG00000072163	LIMS2	55679	1.85613
ENSG00000072609	CHFR	55743	2.69657
ENSG00000074181	NOTCH3	4854	2.87646
ENSG00000075651	PLD1	5337	1.48286
ENSG00000076706	MCAM	4162	1.48373
ENSG00000076770	MBNL3	55796	1.64258
ENSG00000077063	CTTNBP2	83992	1.39353
ENSG00000077232	DNAJC10	54431	1.7571
ENSG00000077458	FAM76B	143684	2.13764
ENSG00000078177	N4BP2	55728	1.95602
ENSG00000078487	ZCWPW1	55063	1.71227
ENSG00000078596	ITM2A	9452	1.42712
ENSG00000079337	RAPGEF3	10411	3.14536
ENSG00000079432	CIC	23152	1.70711
ENSG00000081237	PTPRC	5788	1.49298
ENSG00000082074	FYB1	2533	2.3324
ENSG00000082512	TRAF5	7188	1.77557
ENSG00000083812	ZNF324	25799	1.42546
ENSG00000084070	SMAP2	64744	1.57868
ENSG00000085276	MECOM	2122	2.23099
ENSG00000087086	FTL	2512	1.40342
ENSG00000087116	ADAMTS2	9509	2.34835
ENSG00000087206	UIMC1	51720	1.3611
ENSG00000087303	NID2	22795	1.59228
ENSG00000088387	DOCK9	23348	1.45993
ENSG00000088836	SLC4A11	83959	1.49576
ENSG00000088992	TESC	54997	1.90741
ENSG00000089234	BRAP	8315	1.95378
ENSG00000089327	FXYD5	53827	1.48392
ENSG00000089639	GMIP	51291	1.52944
ENSG00000090376	IRAK3	11213	1.47966
ENSG00000090470	PDCD7	10081	1.70046
ENSG00000091039	OSBPL8	114882	1.84865
ENSG00000091409	ITGA6	3655	2.30204
ENSG00000091490	SEL1L3	23231	1.68073
ENSG00000091592	NLRP1	22861	1.42591
ENSG00000092841	MYL6	4637	1.35529
ENSG00000099250	NRP1	8829	1.47424
ENSG00000099326	MZF1	7593	1.39925
ENSG00000099364	FBXL19	54620	2.54474
ENSG00000099725	PRKY	NA	2.41079
ENSG00000099998	GGT5	2687	1.64873
ENSG00000100206	DMC1	11144	1.33642
ENSG00000100342	APOL1	8542	1.60777
ENSG00000100345	MYH9	4627	3.34651
ENSG00000100403	ZC3H7B	23264	1.48935
ENSG00000100425	BRD1	23774	1.40155
ENSG00000100478	AP4S1	11154	1.87331
ENSG00000100852	ARHGAP5	394	1.43096
ENSG00000100902	PSMA6	5687	1.70746
ENSG00000100994	PYGB	5834	1.53719
ENSG00000101109	STK4	6789	1.43122
ENSG00000101294	HM13	81502	1.41073
ENSG00000101333	PLCB4	5332	3.66878
ENSG00000101335	MYL9	10398	3.07684
ENSG00000101347	SAMHD1	25939	2.71559
ENSG00000101353	MROH8	140699	2.32229
ENSG00000101384	JAG1	182	3.87086
ENSG00000101489	CELF4	56853	1.32264
ENSG00000101639	CEP192	55125	1.36436
ENSG00000101695	RNF125	54941	2.13158
ENSG00000101773	RBBP8	5932	2.04805
ENSG00000101938	CHRDL1	91851	1.67015
ENSG00000102024	PLS3	5358	2.37747
ENSG00000102524	TNFSF13B	10673	1.81271
ENSG00000102780	DGKH	160851	2.3155
ENSG00000102908	NFAT5	10725	1.41492
ENSG00000102934	PLLP	51090	1.49332
ENSG00000104093	DMXL2	23312	1.79524
ENSG00000104689	TNFRSF10A	8797	1.38967
ENSG00000104853	CLPTM1	1209	1.37534
ENSG00000105063	PPP6R1	22870	1.42084
ENSG00000105519	CAPS	828	1.48962
ENSG00000105810	CDK6	1021	1.71294
ENSG00000105851	PIK3CG	5294	1.47591
ENSG00000105974	CAV1	857	1.71187
ENSG00000106799	TGFBR1	7046	1.48782
ENSG00000106948	AKNA	80709	1.9513
ENSG00000106976	DNM1	1759	1.50884
ENSG00000107099	DOCK8	81704	3.19891
ENSG00000107789	MINPP1	9562	1.36282
ENSG00000107796	ACTA2	59	1.8249
ENSG00000107819	SFXN3	81855	2.48513
ENSG00000108306	FBXL20	84961	1.74085
ENSG00000109220	CHIC2	26511	3.21543
ENSG00000109323	MANBA	4126	2.48446
ENSG00000109472	CPE	1363	1.36261
ENSG00000109610	SOD3	6649	1.37952
ENSG00000109743	BST1	683	1.54362
ENSG00000109794	FAM149A	25854	1.32415
ENSG00000110077	MS4A6A	64231	2.13556
ENSG00000111348	ARHGDIB	397	1.3473
ENSG00000111412	C12orf49	79794	1.30578
ENSG00000111653	ING4	51147	1.35713
ENSG00000111859	NEDD9	4739	2.28605
ENSG00000112763	BTN2A1	11120	1.67903
ENSG00000113391	FAM172A	83989	2.66821
ENSG00000113758	DBN1	1627	1.65195
ENSG00000114013	CD86	942	1.95193
ENSG00000114331	ACAP2	23527	2.96917
ENSG00000114374	USP9Y	8287	1.45894
ENSG00000114450	GNB4	59345	1.83396
ENSG00000114473	IQCG	84223	1.48593
ENSG00000114786	ABHD14A-ACY1	100526760	2.1526
ENSG00000115165	CYTIP	9595	1.50783
ENSG00000115267	IFIH1	64135	1.50759
ENSG00000115306	SPTBN1	6711	1.86121
ENSG00000115504	EHBP1	23301	1.3698
ENSG00000115548	KDM3A	55818	1.43983
ENSG00000115977	AAK1	22848	1.57784
ENSG00000116560	SFPQ	6421	1.44873
ENSG00000116584	ARHGEF2	9181	1.8647
ENSG00000117298	ECE1	1889	3.06098
ENSG00000117616	RSRP1	57035	2.07499
ENSG00000118495	PLAGL1	5325	1.34418
ENSG00000118508	RAB32	10981	1.53473
ENSG00000118922	KLF12	11278	3.32089
ENSG00000118946	PCDH17	27253	1.9372
ENSG00000118961	LDAH	60526	1.97033
ENSG00000119397	CNTRL	11064	3.93217
ENSG00000119778	ATAD2B	54454	2.47099
ENSG00000119865	CNRIP1	25927	1.357
ENSG00000120738	EGR1	1958	2.0127
ENSG00000120885	CLU	1191	1.34984
ENSG00000120896	SORBS3	10174	1.62001
ENSG00000121552	CSTA	1475	1.67317
ENSG00000121716	PILRB	29990	1.43942
ENSG00000122435	TRMT13	54482	1.9636
ENSG00000122482	ZNF644	84146	1.46621
ENSG00000122679	RAMP3	10268	1.96131
ENSG00000122786	CALD1	800	2.15345
ENSG00000123143	PKN1	5585	1.45768
ENSG00000123243	ITIH5	80760	1.91666
ENSG00000123338	NCKAP1L	3071	1.54387
ENSG00000125266	EFNB2	1948	1.6687
ENSG00000125753	VASP	7408	1.37254
ENSG00000125844	RRBP1	6238	1.61662
ENSG00000126012	KDM5C	8242	1.43714
ENSG00000126756	UXT	8409	1.36273
ENSG00000126785	RHOJ	57381	1.66903
ENSG00000126822	PLEKHG3	26030	1.84303
ENSG00000126883	NUP214	8021	1.41426
ENSG00000127152	BCL11B	64919	1.42558
ENSG00000127914	AKAP9	10142	1.34348
ENSG00000127951	FGL2	10875	2.02664
ENSG00000128050	PAICS	10606	1.33735
ENSG00000128245	YWHAH	7533	1.33075
ENSG00000128268	MGAT3	4248	3.4922
ENSG00000128973	CLN6	54982	1.6704
ENSG00000129295	LRRC6	23639	1.62513
ENSG00000130165	ELOF1	84337	1.62584
ENSG00000130307	USHBP1	83878	1.63378
ENSG00000130396	AFDN	4301	1.47764
ENSG00000130429	ARPC1B	10095	1.6559
ENSG00000130589	HELZ2	85441	2.46286
ENSG00000130783	CCDC62	84660	1.44084
ENSG00000131016	AKAP12	9590	1.35409
ENSG00000131051	RBM39	9584	1.32812
ENSG00000131236	CAP1	10487	2.01353
ENSG00000131634	TMEM204	79652	1.59334
ENSG00000131711	MAP1B	4131	1.41685
ENSG00000131778	CHD1L	9557	1.46474
ENSG00000132330	SCLY	51540	1.5523
ENSG00000132522	GPS2	2874	1.75513
ENSG00000132530	XAF1	54739	2.94916
ENSG00000132669	RIN2	54453	1.8004
ENSG00000132780	NASP	4678	1.43814
ENSG00000133026	MYH10	4628	2.62493
ENSG00000133083	DCLK1	9201	1.39372
ENSG00000133138	TBC1D8B	54885	1.50658
ENSG00000133392	MYH11	4629	1.55265
ENSG00000133789	SWAP70	23075	1.61873
ENSG00000133812	SBF2	81846	1.3667
ENSG00000133961	NUMB	8650	1.48576
ENSG00000134121	CHL1	10752	1.44671
ENSG00000134245	WNT2B	7482	2.3953
ENSG00000134532	SOX5	6660	1.3942
ENSG00000134709	HOOK1	51361	2.02835
ENSG00000134871	COL4A2	1284	1.57051
ENSG00000134954	ETS1	2113	2.05112
ENSG00000135046	ANXA1	301	5.4426
ENSG00000135124	P2RX4	5025	1.68408
ENSG00000135205	CCDC146	57639	2.03077
ENSG00000135336	ORC3	23595	1.40556
ENSG00000135439	AGAP2	116986	3.93855
ENSG00000135535	CD164	8763	1.70807
ENSG00000135541	AHI1	54806	1.35735
ENSG00000135678	CPM	1368	1.44018
ENSG00000135775	COG2	22796	2.29174
ENSG00000135835	KIAA1614	57710	1.53127
ENSG00000135905	DOCK10	55619	1.42971
ENSG00000136059	VILL	50853	1.33245
ENSG00000136104	RNASEH2B	79621	2.17583
ENSG00000136237	RAPGEF5	9771	1.57004
ENSG00000136490	LIMD2	80774	2.67737
ENSG00000136560	TANK	10010	1.40825
ENSG00000136929	HEMGN	55363	2.08516
ENSG00000136938	ANP32B	10541	1.49995
ENSG00000136999	NOV	4856	1.38385
ENSG00000137501	SYTL2	54843	1.81532
ENSG00000137573	SULF1	23213	2.23892
ENSG00000137628	DDX60	55601	1.65164
ENSG00000137776	SLTM	79811	1.30687
ENSG00000137841	PLCB2	5330	1.40466
ENSG00000138081	FBXO11	80204	1.43183
ENSG00000138101	DTNB	1838	1.91337
ENSG00000138119	MYOF	26509	1.33427
ENSG00000138594	TMOD3	29766	1.65345
ENSG00000138722	MMRN1	22915	1.38306
ENSG00000138744	NAAA	27163	1.82693
ENSG00000138755	CXCL9	4283	2.00837
ENSG00000138771	SHROOM3	57619	1.30695
ENSG00000138835	RGS3	5998	1.75839
ENSG00000138964	PARVG	64098	3.20867
ENSG00000139083	ETV6	2120	1.3602
ENSG00000139567	ACVRL1	94	1.42675
ENSG00000139597	N4BP2L1	90634	1.88992
ENSG00000139629	GALNT6	11226	1.70653
ENSG00000139793	MBNL2	10150	1.41013
ENSG00000139910	NOVA1	4857	1.72565
ENSG00000140368	PSTPIP1	9051	1.78283
ENSG00000140538	NTRK3	4916	1.40232
ENSG00000140563	MCTP2	55784	1.8851
ENSG00000140575	IQGAP1	8826	1.57254
ENSG00000140848	CPNE2	221184	1.38859
ENSG00000142173	COL6A2	1292	1.68476
ENSG00000142611	PRDM16	63976	1.72554
ENSG00000142634	EFHD2	79180	2.03666
ENSG00000142694	EVA1B	55194	1.47274
ENSG00000143248	RGS5	8490	1.78746
ENSG00000143315	PIGM	93183	1.55441
ENSG00000143458	GABPB2	126626	1.70413
ENSG00000143515	ATP8B2	57198	1.60983
ENSG00000143546	S100A8	6279	3.43033
ENSG00000143669	LYST	1130	1.90054
ENSG00000143772	ITPKB	3707	1.68516
ENSG00000143850	PLEKHA6	22874	4.94313
ENSG00000144451	SPAG16	79582	1.41119
ENSG00000144824	PHLDB2	90102	2.72459
ENSG00000145241	CENPC	1060	3.04706
ENSG00000145476	CYP4V2	285440	1.32407
ENSG00000146192	FGD2	221472	3.7146
ENSG00000146197	SCUBE3	222663	1.36495
ENSG00000146215	CRIP3	401262	1.51258
ENSG00000146416	AIG1	51390	1.54114
ENSG00000146733	PSPH	5723	2.67911
ENSG00000147010	SH3KBP1	30011	1.30504
ENSG00000147065	MSN	4478	1.45006
ENSG00000147133	TAF1	6872	1.48195
ENSG00000147526	TACC1	6867	1.49719
ENSG00000148158	SNX30	401548	1.3642
ENSG00000148468	FAM171A1	221061	1.5184
ENSG00000148634	HERC4	26091	1.37347
ENSG00000148671	ADIRF	10974	2.28676
ENSG00000148677	ANKRD1	27063	1.42534
ENSG00000149091	DGKZ	8525	1.63744
ENSG00000149292	TTC12	54970	1.41434
ENSG00000149532	CPSF7	79869	1.83167
ENSG00000149591	TAGLN	6876	2.70342
ENSG00000149798	CDC42EP2	10435	1.94041
ENSG00000150403	TMCO3	55002	1.42684
ENSG00000150625	GPM6A	2823	1.6454
ENSG00000151233	GXYLT1	283464	1.45225
ENSG00000151239	TWF1	5756	1.68704
ENSG00000151353	TMEM18	129787	1.30637
ENSG00000151422	FER	2241	1.90654
ENSG00000151466	SCLT1	132320	3.25876
ENSG00000151576	QTRT2	79691	1.51089
ENSG00000151746	BICD1	636	1.52252
ENSG00000151748	SAV1	60485	1.55456
ENSG00000151883	PARP8	79668	2.58436
ENSG00000152422	XRCC4	7518	2.61824
ENSG00000152583	SPARCL1	8404	2.45254
ENSG00000152894	PTPRK	5796	2.49212
ENSG00000153815	CMIP	80790	1.49065
ENSG00000154217	PITPNC1	26207	1.32211
ENSG00000154262	ABCA6	23460	1.67551
ENSG00000154330	PGM5	5239	1.82984
ENSG00000154380	ENAH	55740	1.64504
ENSG00000154447	SH3RF1	57630	1.40758
ENSG00000154734	ADAMTS1	9510	2.17747
ENSG00000154760	SLFN13	146857	1.75165
ENSG00000155366	RHOC	389	1.34592
ENSG00000155849	ELMO1	9844	1.91606
ENSG00000156052	GNAQ	2776	2.04644
ENSG00000157404	KIT	3815	1.66604
ENSG00000157426	AASDH	132949	1.42305
ENSG00000157554	ERG	2078	2.19948
ENSG00000157933	SKI	6497	1.8492
ENSG00000159086	PAXBP1	94104	1.76066
ENSG00000159166	LAD1	3898	3.2652
ENSG00000159176	CSRP1	1465	2.70093
ENSG00000159231	CBR3	874	2.0712
ENSG00000159322	ADPGK	83440	1.31992
ENSG00000159335	PTMS	5763	1.30977
ENSG00000159640	ACE	1636	3.00839
ENSG00000159714	ZDHHC1	29800	1.56923
ENSG00000160233	LRRC3	81543	1.43043
ENSG00000160888	IER2	9592	1.33751
ENSG00000160991	ORAI2	80228	1.81614
ENSG00000161149	TUBA3FP	NA	1.87362
ENSG00000161647	MPP3	4356	1.38488
ENSG00000162065	TBC1D24	57465	1.40025
ENSG00000162086	ZNF75A	7627	1.46052
ENSG00000162545	CAMK2N1	55450	2.32755
ENSG00000162616	DNAJB4	11080	3.24971
ENSG00000162733	DDR2	4921	1.53028
ENSG00000162885	B3GALNT2	148789	1.54538
ENSG00000162928	PEX13	5194	1.35566
ENSG00000162944	RFTN2	130132	1.56804
ENSG00000162971	TYW5	129450	1.54779
ENSG00000163071	SPATA18	132671	1.83965
ENSG00000163131	CTSS	1520	1.39113
ENSG00000163145	C1QTNF7	114905	1.34612
ENSG00000163219	ARHGAP25	9938	1.68271
ENSG00000163220	S100A9	6280	3.22367
ENSG00000163359	COL6A3	1293	1.92068
ENSG00000163399	ATP1A1	476	1.36189
ENSG00000163536	SERPINI1	5274	1.53057
ENSG00000163563	MNDA	4332	2.98748
ENSG00000163565	IFI16	3428	1.46696
ENSG00000163736	PPBP	5473	1.93963
ENSG00000163815	CLEC3B	7123	1.58055
ENSG00000163823	CCR1	1230	1.48883
ENSG00000163931	TKT	7086	1.45519
ENSG00000164035	EMCN	51705	1.333
ENSG00000164054	SHISA5	51246	2.12197
ENSG00000164077	MON1A	84315	1.90604
ENSG00000164088	PPM1M	132160	2.64155
ENSG00000164114	MAP9	79884	1.74278
ENSG00000164300	SERINC5	256987	1.64347
ENSG00000164402	SEPTIN8	23176	5.02311
ENSG00000164548	TRA2A	29896	1.52423
ENSG00000164715	LMTK2	22853	1.57401
ENSG00000164736	SOX17	64321	1.38588
ENSG00000164758	MED30	90390	1.33471
ENSG00000164764	SBSPON	157869	2.02808
ENSG00000165323	FAT3	120114	1.39503
ENSG00000165959	CLMN	79789	1.38154
ENSG00000166265	CYYR1	116159	1.74843
ENSG00000166341	DCHS1	8642	1.87194
ENSG00000166432	ZMAT1	84460	1.77455
ENSG00000166503	HDGFL3	50810	1.49797
ENSG00000166710	B2M	567	1.33812
ENSG00000166783	MARF1	9665	2.77789
ENSG00000166801	FAM111A	63901	2.19105
ENSG00000166803	PCLAF	9768	1.46555
ENSG00000166819	PLIN1	5346	2.34609
ENSG00000166831	RBPMS2	348093	1.7157
ENSG00000166845	C18orf54	162681	1.43027
ENSG00000166927	MS4A7	58475	1.36131
ENSG00000167196	FBXO22	26263	1.3172
ENSG00000167280	ENGASE	64772	1.66887
ENSG00000167291	TBC1D16	125058	1.38338
ENSG00000167470	MIDN	90007	1.89774
ENSG00000167508	MVD	4597	2.06931
ENSG00000167552	TUBA1A	7846	1.54188
ENSG00000167595	PROSER3	148137	1.84086
ENSG00000167635	ZNF146	7705	1.59638
ENSG00000167766	ZNF83	55769	1.50276
ENSG00000167766	ZNF83	107983997	1.50276
ENSG00000168071	CCDC88B	283234	1.66427
ENSG00000168298	HIST1H1E	3008	2.50193
ENSG00000168434	COG7	91949	1.59746
ENSG00000168497	CAVIN2	8436	2.48785
ENSG00000168685	IL7R	3575	2.37309
ENSG00000168743	NPNT	255743	1.81643
ENSG00000168916	ZNF608	57507	1.42364
ENSG00000168993	CPLX1	10815	1.91899
ENSG00000169062	UPF3A	65110	3.37048
ENSG00000169398	PTK2	5747	1.76254
ENSG00000169413	RNASE6	6039	1.48528
ENSG00000169436	COL22A1	169044	1.34709
ENSG00000169508	GPR183	1880	1.68331
ENSG00000169554	ZEB2	9839	1.30453
ENSG00000169744	LDB2	9079	1.55996
ENSG00000169783	LINGO1	84894	4.98884
ENSG00000169871	TRIM56	81844	1.85758
ENSG00000170004	CHD3	1107	1.52225
ENSG00000170345	FOS	2353	1.6363
ENSG00000170439	METTL7B	196410	1.61983
ENSG00000170540	ARL6IP1	23204	1.36438
ENSG00000170581	STAT2	6773	1.82537
ENSG00000170915	PAQR8	85315	1.7318
ENSG00000171150	SOCS5	9655	2.27576
ENSG00000171163	ZNF692	55657	1.33357
ENSG00000171291	ZNF439	90594	1.39112
ENSG00000171310	CHST11	50515	2.52809
ENSG00000171488	LRRC8C	84230	1.74197
ENSG00000171729	TMEM51	55092	1.41633
ENSG00000171757	LRRC34	151827	1.66942
ENSG00000172014	ANKRD20A4	728747	1.41894
ENSG00000172687	ZNF738	148203	2.10522
ENSG00000172824	CES4A	283848	1.77022
ENSG00000172831	CES2	8824	1.78428
ENSG00000172965	MIR4435-2HG	NA	1.45002
ENSG00000173068	BNC2	54796	2.11398
ENSG00000173193	PARP14	54625	1.8479
ENSG00000173369	C1QB	713	2.08302
ENSG00000173588	CEP83	51134	2.35942
ENSG00000174132	FAM174A	345757	1.92586
ENSG00000174353	STAG3L3	NA	1.48699
ENSG00000174501	ANKRD36C	400986	1.52246
ENSG00000174791	RIN1	9610	2.10787
ENSG00000174796	THAP6	152815	1.56161
ENSG00000174807	CD248	57124	1.52872
ENSG00000175130	MARCKSL1	65108	1.39054
ENSG00000175161	CADM2	253559	1.70252
ENSG00000175164	ABO	28	1.43704
ENSG00000175265	GOLGA8A	23015	2.56888
ENSG00000175449	RFESD	317671	2.17132
ENSG00000175611	LINC00476	NA	2.53134
ENSG00000176463	SLCO3A1	28232	1.33193
ENSG00000176597	B3GNT5	84002	1.52152
ENSG00000176715	ACSF3	197322	1.72834
ENSG00000176771	NCKAP5	344148	1.89716
ENSG00000176927	EFCAB5	374786	1.94482
ENSG00000177082	WDR73	84942	2.25675
ENSG00000177337	DLGAP1-AS1	NA	1.41058
ENSG00000177943	MAMDC4	158056	1.59979
ENSG00000179029	TMEM107	84314	1.30937
ENSG00000179403	VWA1	64856	1.70295
ENSG00000179820	MYADM	91663	1.36501
ENSG00000180376	CCDC66	285331	2.1366
ENSG00000180448	ARHGAP45	23526	2.02186
ENSG00000180871	CXCR2	3579	1.32995
ENSG00000181381	DDX60L	91351	1.67753
ENSG00000181781	ODF3L2	284451	1.79643
ENSG00000182492	BGN	633	2.4053
ENSG00000182541	LIMK2	3985	1.62586
ENSG00000182903	ZNF721	170960	2.15093
ENSG00000183020	AP2A2	161	1.59644
ENSG00000183323	CCDC125	202243	1.58428
ENSG00000183486	MX2	4600	1.76125
ENSG00000183671	GPR1	2825	2.05981
ENSG00000183688	RFLNB	359845	2.09543
ENSG00000183943	PRKX	5613	2.12195
ENSG00000184347	SLIT3	6586	3.1383
ENSG00000184402	SS18L1	26039	1.49408
ENSG00000184432	COPB2	9276	2.92324
ENSG00000185022	MAFF	23764	1.77898
ENSG00000185215	TNFAIP2	7127	2.02857
ENSG00000185261	KIAA0825	285600	1.98847
ENSG00000185340	GAS2L1	10634	1.85272
ENSG00000185361	TNFAIP8L1	126282	2.31829
ENSG00000185379	RAD51D	5892	1.70268
ENSG00000185513	L3MBTL1	26013	1.65743
ENSG00000185800	DMWD	1762	1.44782
ENSG00000186654	PRR5	55615	1.41485
ENSG00000186716	BCR	613	2.17279
ENSG00000187164	SHTN1	57698	2.61498
ENSG00000187210	GCNT1	2650	1.62093
ENSG00000187372	PCDHB13	56123	1.52712
ENSG00000187605	TET3	200424	1.49247
ENSG00000187607	ZNF286A	57335	2.44968
ENSG00000187688	TRPV2	51393	1.87346
ENSG00000187800	PEAR1	375033	2.05031
ENSG00000188227	ZNF793	390927	1.59024
ENSG00000188536	HBA2	3040	1.78257
ENSG00000188921	HACD4	401494	1.90612
ENSG00000189129	PLAC9	219348	2.02241
ENSG00000189136	UBE2Q2P1	NA	1.4354
ENSG00000196110	ZNF699	374879	1.33765
ENSG00000196123	KIAA0895L	653319	1.53177
ENSG00000196151	WDSUB1	151525	1.33078
ENSG00000196187	TMEM63A	9725	1.70161
ENSG00000196284	SUPT3H	8464	1.70492
ENSG00000196381	ZNF781	163115	1.59561
ENSG00000196387	ZNF140	7699	1.58141
ENSG00000196576	PLXNB2	23654	1.49781
ENSG00000196586	MYO6	4646	1.32225
ENSG00000196739	COL27A1	85301	2.30857
ENSG00000196839	ADA	100	1.47788
ENSG00000196867	ZFP28	140612	1.38482
ENSG00000196914	ARHGEF12	23365	4.20249
ENSG00000196924	FLNA	2316	3.31378
ENSG00000197061	HIST1H4C	8364	1.82964
ENSG00000197253	TPSB2	64499	2.05423
ENSG00000197256	KANK2	25959	2.13101
ENSG00000197283	SYNGAP1	8831	2.28779
ENSG00000197343	ZNF655	79027	1.64686
ENSG00000197380	DACT3	147906	1.34353
ENSG00000197603	C5orf42	65250	1.54115
ENSG00000197702	PARVA	55742	1.42073
ENSG00000197747	S100A10	6281	1.83872
ENSG00000197780	TAF13	6884	1.72914
ENSG00000198075	SULT1C4	27233	2.39243
ENSG00000198131	ZNF544	27300	1.44036
ENSG00000198160	MIER1	57708	2.10593
ENSG00000198189	HSD17B11	51170	1.59046
ENSG00000198517	MAFK	7975	1.54714
ENSG00000198794	SCAMP5	192683	1.38386
ENSG00000198795	ZNF521	25925	1.8068
ENSG00000198839	ZNF277	11179	1.62758
ENSG00000198873	GRK5	2869	1.89531
ENSG00000198920	KIAA0753	9851	1.38284
ENSG00000199477	SNORA31	NA	3.51259
ENSG00000200090	NA	NA	1.42445
ENSG00000201388	SNORA68B	NA	2.09943
ENSG00000201805	RNU6-1180P	NA	1.67854
ENSG00000202337	RNU6-8	NA	1.45494
ENSG00000202538	RNU4-2	NA	2.14831
ENSG00000203392	NA	NA	2.1367
ENSG00000203875	SNHG5	NA	1.58629
ENSG00000204291	COL15A1	1306	1.5532
ENSG00000204472	AIF1	199	1.74098
ENSG00000205085	FAM71F2	346653	1.82511
ENSG00000205885	C1RL-AS1	NA	2.2676
ENSG00000206172	HBA1	3039	2.40778
ENSG00000206885	SNORA75	NA	2.9913
ENSG00000206989	SNORD63	NA	2.3028
ENSG00000207093	SNORD116-8	NA	2.10919
ENSG00000207359	RNU6-925P	NA	1.98351
ENSG00000207971	MIR125B1	NA	1.30699
ENSG00000210112	MT-TM	NA	1.57548
ENSG00000210140	MT-TC	NA	2.15347
ENSG00000210164	MT-TG	NA	3.26836
ENSG00000210176	MT-TH	NA	1.34936
ENSG00000210196	MT-TP	NA	2.51163
ENSG00000212135	SNORD67	NA	2.84161
ENSG00000212283	SNORD89	NA	1.86039
ENSG00000212464	SNORA12	NA	1.4434
ENSG00000213020	ZNF611	81856	1.97212
ENSG00000213918	DNASE1	1773	1.64854
ENSG00000213949	ITGA1	3672	4.25749
ENSG00000214021	TTLL3	26140	1.49247
ENSG00000214029	ZNF891	101060200	1.34652
ENSG00000214063	TSPAN4	7106	1.4138
ENSG00000214548	MEG3	NA	1.93132
ENSG00000214970	NA	NA	2.08258
ENSG00000215883	CYB5RL	606495	1.54642
ENSG00000215915	ATAD3C	219293	1.42378
ENSG00000219626	FAM228B	375190	1.4915
ENSG00000219665	ZNF433-AS1	NA	1.43125
ENSG00000221838	AP4M1	9179	1.41648
ENSG00000222009	BTBD19	149478	1.7304
ENSG00000222041	CYTOR	NA	2.50671
ENSG00000222057	RNU4-62P	NA	1.85161
ENSG00000222421	NA	NA	1.53765
ENSG00000222489	SNORA79B	NA	1.62365
ENSG00000224086	NA	NA	2.98329
ENSG00000224597	SVIL-AS1	NA	1.69719
ENSG00000228300	C19orf24	55009	1.52803
ENSG00000228423	NA	NA	1.7915
ENSG00000229920	RPS4XP5	NA	1.54712
ENSG00000230091	TMEM254-AS1	NA	2.07066
ENSG00000230551	NA	NA	1.32648
ENSG00000230590	FTX	NA	1.58524
ENSG00000230630	DNM3OS	NA	1.39201
ENSG00000230732	NA	NA	1.47055
ENSG00000231607	DLEU2	NA	2.11969
ENSG00000232104	RFX3-AS1	NA	1.51962
ENSG00000232573	RPL3P4	NA	1.38795
ENSG00000232931	LINC00342	NA	1.8369
ENSG00000234771	SLC25A25-AS1	NA	1.31698
ENSG00000235703	LINC00894	NA	1.30535
ENSG00000235823	OLMALINC	NA	1.6832
ENSG00000235908	RHOA-IT1	NA	1.7289
ENSG00000237135	DDX10P1	NA	1.89928
ENSG00000238741	SCARNA7	NA	2.4046
ENSG00000239039	SNORD13	NA	1.68939
ENSG00000239437	RN7SL752P	NA	1.35179
ENSG00000240463	RPS19P3	NA	1.36863
ENSG00000240674	NA	NA	1.97667
ENSG00000241644	INMT	11185	1.37516
ENSG00000243646	IL10RB	3588	1.4533
ENSG00000244026	FAM86DP	NA	1.72562
ENSG00000244625	MIATNB	NA	2.05012
ENSG00000244734	HBB	3043	2.13725
ENSG00000244754	N4BP2L2	10443	1.65408
ENSG00000244879	GABPB1-AS1	NA	2.18013
ENSG00000246067	RAB30-AS1	NA	1.30339
ENSG00000247373	NA	NA	1.74484
ENSG00000247809	NR2F2-AS1	NA	1.31902
ENSG00000248559	NA	NA	2.67551
ENSG00000249222	ATP5MGL	267020	1.46392
ENSG00000249669	CARMN	NA	2.46344
ENSG00000250392	LINC02502	NA	1.52759
ENSG00000251237	B3GNTL1P1	NA	2.09643
ENSG00000251432	NA	NA	1.3548
ENSG00000251562	MALAT1	NA	1.5455
ENSG00000252247	RNU6-70P	NA	1.69871
ENSG00000252316	RNY4	NA	1.57817
ENSG00000252906	SCARNA3	NA	1.40013
ENSG00000253710	ALG11	440138	1.98212
ENSG00000256087	ZNF432	9668	2.05765
ENSG00000256229	ZNF486	90649	1.44254
ENSG00000256751	PLBD1-AS1	NA	1.41622
ENSG00000257122	RRN3P3	NA	1.69777
ENSG00000258824	NA	NA	2.3783
ENSG00000258827	NA	NA	1.36801
ENSG00000258891	NA	NA	2.50642
ENSG00000259969	NA	NA	2.19693
ENSG00000260615	RPL23AP97	NA	1.73134
ENSG00000260774	NA	NA	1.325
ENSG00000260807	NA	NA	2.13653
ENSG00000261371	PECAM1	5175	4.001
ENSG00000261553	NA	NA	1.42859
ENSG00000263483	MTATP6P3	NA	1.83628
ENSG00000264229	RNU4ATAC	NA	1.81999
ENSG00000266173	STRADA	92335	1.74243
ENSG00000266441	NA	NA	1.53227
ENSG00000267002	NA	NA	1.80825
ENSG00000267532	MIR497HG	NA	1.57997
ENSG00000267632	NA	NA	1.6016
ENSG00000269404	SPIB	6689	1.43785
ENSG00000269514	NA	NA	1.66938
ENSG00000269688	NA	NA	1.60121
ENSG00000269821	KCNQ1OT1	NA	2.67781
ENSG00000270006	NA	NA	1.68623
ENSG00000270077	NA	NA	1.73247
ENSG00000270876	ZNF30-AS1	NA	1.48273
ENSG00000271533	NA	NA	1.78011
ENSG00000272523	LINC01023	NA	1.45756
ENSG00000272606	NA	NA	1.4185
ENSG00000272674	PCDHB16	57717	1.41578
ENSG00000272918	NA	NA	1.81999
ENSG00000273265	CNNM3-DT	NA	2.11957
ENSG00000274383	NA	NA	1.63119
ENSG00000274833	NA	NA	1.81581
ENSG00000275966	NA	NA	1.57217
ENSG00000276115	NA	NA	2.73385
ENSG00000277734	TRAC	NA	1.33264
ENSG00000278002	NA	NA	1.64345
ENSG00000278520	MIR7851	NA	1.32627
ENSG00000278869	NA	NA	1.70172
ENSG00000278931	NA	NA	2.36536
ENSG00000278959	NA	NA	1.36729
ENSG00000279166	NA	NA	2.29427
ENSG00000279283	NA	NA	1.35875
ENSG00000279591	NA	NA	2.61819
ENSG00000279662	NA	NA	1.7572
ENSG00000279738	NA	NA	1.91247
ENSG00000279759	NA	NA	2.20877
ENSG00000279901	NA	NA	1.70491
ENSG00000279917	NA	NA	1.44524
ENSG00000280044	NA	NA	1.55719
ENSG00000280103	NA	NA	1.6016
ENSG00000280434	NA	NA	1.39209
ENSG00000281508	NA	NA	1.47568
ENSG00000283236	NA	NA	1.3795
ENSG00000283662	NA	NA	2.28909
ENSG00000285399	NA	NA	1.41587

## Sheet: Downregulated_genes_list
Supplemental table 3A. List of genes that show differential gene expression upon NR treatment in human muscle tissue (downregulated)
Ensembl_gene_id	hgnc_symbol	entrezgene	Log10pVal (DESeq2, GLM)
ENSG00000003096	KLHL13	90293	1.49974
ENSG00000004142	POLDIP2	26073	1.40845
ENSG00000006576	PHTF2	57157	2.00638
ENSG00000007314	SCN4A	6329	1.86964
ENSG00000008128	CDK11A	728642	1.4546
ENSG00000009307	CSDE1	7812	2.26402
ENSG00000010292	NCAPD2	9918	1.44412
ENSG00000013392	RWDD2A	112611	1.61008
ENSG00000016402	IL20RA	53832	2.67105
ENSG00000022267	FHL1	2273	2.08742
ENSG00000047662	FAM184B	27146	1.42506
ENSG00000047849	MAP4	4134	1.52502
ENSG00000049759	NEDD4L	23327	1.70231
ENSG00000050030	NEXMIF	340533	1.86727
ENSG00000055950	MRPL43	84545	1.85727
ENSG00000062598	ELMO2	63916	1.40338
ENSG00000065150	IPO5	3843	1.68348
ENSG00000065675	PRKCQ	5588	1.34179
ENSG00000066136	NFYC	4802	1.62657
ENSG00000067141	NEO1	4756	1.70769
ENSG00000067177	PHKA1	5255	1.49768
ENSG00000068394	GPKOW	27238	1.42946
ENSG00000072422	RHOBTB1	9886	1.32223
ENSG00000072778	ACADVL	37	1.30354
ENSG00000079459	FDFT1	2222	1.62501
ENSG00000079739	PGM1	5236	1.55744
ENSG00000080839	RBL1	5933	1.79149
ENSG00000082996	RNF13	11342	1.80931
ENSG00000084090	STARD7	56910	1.47499
ENSG00000084733	RAB10	10890	1.51515
ENSG00000086189	DIMT1	27292	1.81444
ENSG00000086827	ZW10	9183	1.45048
ENSG00000089163	SIRT4	23409	1.61443
ENSG00000091640	SPAG7	9552	2.32723
ENSG00000092607	TBX15	6913	1.55661
ENSG00000095794	CREM	1390	1.31482
ENSG00000099219	ERMP1	79956	1.61783
ENSG00000100109	TFIP11	24144	1.30195
ENSG00000100302	RASD2	23551	1.64906
ENSG00000100413	POLR3H	171568	2.06549
ENSG00000100714	MTHFD1	4522	1.36147
ENSG00000100804	PSMB5	5693	1.53419
ENSG00000100842	EFS	10278	1.3292
ENSG00000101126	ADNP	23394	1.58435
ENSG00000101146	RAE1	8480	1.50788
ENSG00000101391	CDK5RAP1	51654	2.10147
ENSG00000101470	TNNC2	7125	2.14902
ENSG00000101945	SUV39H1	6839	1.36279
ENSG00000102144	PGK1	5230	1.89898
ENSG00000102181	CD99L2	83692	1.83333
ENSG00000102753	KPNA3	3839	2.52705
ENSG00000103365	GGA2	23062	1.48474
ENSG00000104695	PPP2CB	5516	1.44074
ENSG00000104756	KCTD9	54793	1.36257
ENSG00000106031	HOXA13	3209	1.38716
ENSG00000106077	ABHD11	83451	1.52073
ENSG00000106246	PTCD1	26024	1.6141
ENSG00000106305	AIMP2	7965	1.83814
ENSG00000107758	PPP3CB	5532	2.79376
ENSG00000107864	CPEB3	22849	2.37268
ENSG00000108039	XPNPEP1	7511	1.44352
ENSG00000108468	CBX1	10951	1.74432
ENSG00000108515	ENO3	2027	1.70809
ENSG00000108557	RAI1	10743	1.3365
ENSG00000109084	TMEM97	27346	1.38247
ENSG00000109819	PPARGC1A	10891	2.43939
ENSG00000110171	TRIM3	10612	2.27962
ENSG00000110344	UBE4A	9354	1.55399
ENSG00000112031	MTRF1L	54516	1.5333
ENSG00000112096	SOD2	6648	1.61493
ENSG00000112294	ALDH5A1	7915	2.2402
ENSG00000112367	FIG4	9896	1.51319
ENSG00000112584	FAM120B	84498	1.51952
ENSG00000112619	PRPH2	5961	2.08836
ENSG00000112667	DNPH1	10591	1.35769
ENSG00000112855	HARS2	23438	1.59012
ENSG00000112992	NNT	23530	1.57013
ENSG00000113649	TCERG1	10915	1.42465
ENSG00000113812	ACTR8	93973	2.25336
ENSG00000114738	MAPKAPK3	7867	1.87298
ENSG00000115159	GPD2	2820	3.34678
ENSG00000115593	SMYD1	150572	1.80361
ENSG00000115866	DARS	1615	1.34171
ENSG00000115902	SLC1A4	6509	1.67557
ENSG00000116133	DHCR24	1718	1.32569
ENSG00000116288	PARK7	11315	1.54941
ENSG00000116871	MAP7D1	55700	1.32103
ENSG00000117054	ACADM	34	1.37827
ENSG00000117408	IPO13	9670	1.35299
ENSG00000118418	HMGN3	9324	1.84189
ENSG00000118507	AKAP7	9465	1.42931
ENSG00000118515	SGK1	6446	1.91938
ENSG00000119401	TRIM32	22954	1.31435
ENSG00000119471	HSDL2	84263	1.6611
ENSG00000119938	PPP1R3C	5507	1.99092
ENSG00000120053	GOT1	2805	1.55728
ENSG00000121058	COIL	8161	1.39922
ENSG00000121644	DESI2	51029	1.98531
ENSG00000121931	LRIF1	55791	2.26562
ENSG00000121940	CLCC1	23155	2.59371
ENSG00000122592	HOXA7	3204	1.96469
ENSG00000122958	VPS26A	9559	1.62744
ENSG00000123095	BHLHE41	79365	2.15037
ENSG00000123096	SSPN	8082	1.77584
ENSG00000123329	ARHGAP9	64333	1.32763
ENSG00000123411	IKZF4	64375	1.74175
ENSG00000123472	ATPAF1	64756	1.53875
ENSG00000124164	VAPB	9217	1.54846
ENSG00000124659	TBCC	6903	1.6622
ENSG00000124772	CPNE5	57699	1.36485
ENSG00000125246	CLYBL	171425	1.57873
ENSG00000125414	MYH2	4620	3.25778
ENSG00000125846	ZNF133	7692	3.11861
ENSG00000126016	AMOT	154796	3.17517
ENSG00000126602	TRAP1	10131	1.79588
ENSG00000126895	AVPR2	554	2.00336
ENSG00000127328	RAB3IP	117177	1.55872
ENSG00000127418	FGFRL1	53834	2.14324
ENSG00000128463	EMC4	51234	1.43641
ENSG00000128607	KLHDC10	23008	1.32271
ENSG00000129173	E2F8	79733	1.45375
ENSG00000130349	C6orf203	51250	3.10262
ENSG00000130433	CACNG6	59285	1.34909
ENSG00000130560	UBAC1	10422	2.4157
ENSG00000130598	TNNI2	7136	1.35471
ENSG00000130724	CHMP2A	27243	2.27337
ENSG00000131043	AAR2	25980	1.54665
ENSG00000131153	GINS2	51659	1.39239
ENSG00000131269	ABCB7	22	1.60119
ENSG00000133056	PIK3C2B	5287	1.61528
ENSG00000133069	TMCC2	9911	2.55036
ENSG00000134333	LDHA	3939	2.17644
ENSG00000134440	NARS	4677	1.46468
ENSG00000134644	PUM1	9698	1.35695
ENSG00000135049	AGTPBP1	23287	1.44444
ENSG00000135605	TEC	7006	2.19685
ENSG00000135723	FHOD1	29109	2.59409
ENSG00000135744	AGT	183	1.56538
ENSG00000135972	MRPS9	64965	1.4354
ENSG00000136111	TBC1D4	9882	1.46081
ENSG00000136280	CCM2	83605	1.86556
ENSG00000136940	PDCL	5082	1.33035
ENSG00000137040	RANBP6	26953	2.85635
ENSG00000137414	FAM8A1	51439	1.72959
ENSG00000137700	SLC37A4	2542	2.66003
ENSG00000137710	RDX	5962	1.72413
ENSG00000138336	TET1	80312	1.67572
ENSG00000138430	OLA1	29789	1.7413
ENSG00000138604	GLCE	26035	1.70305
ENSG00000138621	PPCDC	60490	1.39173
ENSG00000138678	GPAT3	84803	1.76395
ENSG00000138814	PPP3CA	5530	1.34762
ENSG00000139180	NDUFA9	4704	1.33247
ENSG00000139842	CUL4A	8451	1.44284
ENSG00000140463	BBS4	585	1.30798
ENSG00000140474	ULK3	25989	1.36234
ENSG00000141026	MED9	55090	2.06146
ENSG00000141027	NCOR1	9611	1.43726
ENSG00000141040	ZNF287	57336	1.47971
ENSG00000141504	SAT2	112483	1.92014
ENSG00000141873	SLC39A3	29985	1.47709
ENSG00000142864	SERBP1	26135	2.14765
ENSG00000143036	SLC44A3	126969	10.9175
ENSG00000143149	ALDH9A1	223	1.8723
ENSG00000143318	CASQ1	844	1.53786
ENSG00000143418	CERS2	29956	1.39119
ENSG00000143457	GOLPH3L	55204	1.33855
ENSG00000143514	TP53BP2	7159	1.38956
ENSG00000143603	KCNN3	3782	1.59079
ENSG00000144028	SNRNP200	23020	1.46248
ENSG00000144644	GADL1	339896	1.50751
ENSG00000145016	RUBCN	9711	1.68513
ENSG00000145743	FBXL17	64839	1.8687
ENSG00000145949	MYLK4	340156	1.98932
ENSG00000147164	SNX12	29934	1.65685
ENSG00000147649	MTDH	92140	1.74661
ENSG00000147684	NDUFB9	4715	1.49076
ENSG00000147853	AK3	50808	1.70215
ENSG00000149654	CDH22	64405	1.51654
ENSG00000149657	LSM14B	149986	1.4154
ENSG00000149658	YTHDF1	54915	1.66641
ENSG00000149761	NUDT22	84304	1.33686
ENSG00000149929	HIRIP3	8479	1.40131
ENSG00000151413	NUBPL	80224	1.84037
ENSG00000151552	QDPR	5860	2.43882
ENSG00000152332	UHMK1	127933	2.6479
ENSG00000152556	PFKM	5213	4.26725
ENSG00000154781	CCDC174	51244	1.85404
ENSG00000154822	PLCL2	23228	1.415
ENSG00000155016	CYP2U1	113612	2.13537
ENSG00000155380	SLC16A1	6566	1.48386
ENSG00000155592	ZKSCAN2	342357	1.50436
ENSG00000156253	RWDD2B	10069	1.32402
ENSG00000157502	MUM1L1	139221	1.3798
ENSG00000158864	NDUFS2	4720	3.75422
ENSG00000158882	TOMM40L	84134	1.85172
ENSG00000159259	CHAF1B	8208	1.3348
ENSG00000159921	GNE	10020	1.8893
ENSG00000160113	NR2F6	2063	2.1262
ENSG00000160570	DEDD2	162989	1.62072
ENSG00000160959	LRRC14	9684	1.45816
ENSG00000162174	ASRGL1	80150	1.57177
ENSG00000162409	PRKAA2	5563	1.63453
ENSG00000162415	ZSWIM5	57643	3.03562
ENSG00000162494	LRRC38	126755	2.18379
ENSG00000162552	WNT4	54361	2.16475
ENSG00000163064	EN1	2019	1.70809
ENSG00000163125	RPRD2	23248	1.84338
ENSG00000163161	ERCC3	2071	2.15427
ENSG00000163686	ABHD6	57406	1.58831
ENSG00000163833	FBXO40	51725	1.59561
ENSG00000164068	RNF123	63891	1.95169
ENSG00000164236	ANKRD33B	651746	1.78169
ENSG00000164252	AGGF1	55109	1.79268
ENSG00000164938	TP53INP1	94241	1.33341
ENSG00000164976	MYORG	57462	1.76142
ENSG00000165138	ANKS6	203286	1.7056
ENSG00000165424	ZCCHC24	219654	1.45972
ENSG00000165795	NDRG2	57447	2.17502
ENSG00000165886	UBTD1	80019	2.11581
ENSG00000166317	SYNPO2L	79933	1.49732
ENSG00000166816	LDHD	197257	1.79996
ENSG00000167085	PHB	5245	1.86721
ENSG00000167323	STIM1	6786	1.86036
ENSG00000167588	GPD1	2819	4.04438
ENSG00000167670	CHAF1A	10036	1.36046
ENSG00000167987	VPS37C	55048	1.59342
ENSG00000168509	HFE2	148738	1.76648
ENSG00000168530	MYL1	4632	1.75146
ENSG00000168546	GFRA2	2675	1.46197
ENSG00000168710	AHCYL1	10768	1.97222
ENSG00000169914	OTUD3	23252	3.15428
ENSG00000169957	ZNF768	79724	1.67973
ENSG00000170265	ZNF282	8427	1.54506
ENSG00000170315	UBB	7314	2.41274
ENSG00000170385	SLC30A1	7779	1.4003
ENSG00000170412	GPRC5C	55890	1.45957
ENSG00000170502	NUDT9	53343	1.5554
ENSG00000170525	PFKFB3	5209	1.48249
ENSG00000170606	HSPA4	3308	1.34059
ENSG00000171566	PLRG1	5356	1.31251
ENSG00000171791	BCL2	596	1.6071
ENSG00000171914	TLN2	83660	1.42144
ENSG00000172239	PAIP1	10605	2.0334
ENSG00000172315	TP53RK	112858	1.36379
ENSG00000172339	ALG14	199857	1.34597
ENSG00000172466	ZNF24	7572	1.37032
ENSG00000172508	CARNS1	57571	1.60468
ENSG00000172731	LRRC20	55222	1.37702
ENSG00000173281	PPP1R3B	79660	2.67212
ENSG00000173334	TRIB1	10221	1.78031
ENSG00000173621	LRFN4	78999	1.40429
ENSG00000173638	SLC19A1	6573	1.68515
ENSG00000173692	PSMD1	5707	3.03881
ENSG00000173714	WFIKKN2	124857	1.46222
ENSG00000174032	SLC25A30	253512	1.66998
ENSG00000174282	ZBTB4	57659	1.63992
ENSG00000174899	PQLC2L	152078	1.36288
ENSG00000175564	UCP3	7352	2.19981
ENSG00000175946	KLHL38	340359	2.15207
ENSG00000177465	ACOT4	122970	1.68121
ENSG00000177508	IRX3	79191	1.81637
ENSG00000178307	TMEM11	8834	1.62204
ENSG00000178764	ZHX2	22882	1.44521
ENSG00000179021	C3orf38	285237	1.6983
ENSG00000179091	CYC1	1537	1.39427
ENSG00000179698	WDR97	340390	1.36104
ENSG00000179833	SERTAD2	9792	1.81095
ENSG00000179862	CITED4	163732	2.61084
ENSG00000180209	MYLPF	29895	2.60909
ENSG00000180747	SMG1P3	NA	1.68164
ENSG00000180884	ZNF792	126375	1.74367
ENSG00000180992	MRPL14	64928	1.47882
ENSG00000181610	MRPS23	51649	2.02176
ENSG00000181938	GINS3	64785	1.37869
ENSG00000182087	TMEM259	91304	1.37046
ENSG00000182175	RGMA	56963	1.53243
ENSG00000182534	MXRA7	439921	1.46877
ENSG00000183691	NOG	9241	1.39829
ENSG00000184220	CMSS1	84319	1.48857
ENSG00000185345	PRKN	5071	1.60014
ENSG00000185739	SRL	6345	2.06005
ENSG00000185924	RTN4RL1	146760	1.53718
ENSG00000185973	TMLHE	55217	1.8062
ENSG00000187391	MAGI2	9863	1.99442
ENSG00000187566	NHLRC1	378884	1.35124
ENSG00000187699	C2orf88	84281	2.12945
ENSG00000188342	GTF2F2	2963	1.82539
ENSG00000188488	SERPINA5	5104	1.64329
ENSG00000188613	NANOS1	340719	1.73557
ENSG00000189091	SF3B3	23450	1.51773
ENSG00000196365	LONP1	9361	1.33847
ENSG00000196581	AJAP1	55966	2.15081
ENSG00000196655	TRAPPC4	51399	1.35846
ENSG00000196715	VKORC1L1	154807	1.55402
ENSG00000196814	MVB12B	89853	1.75325
ENSG00000196850	PPTC7	160760	1.35754
ENSG00000197448	GSTK1	373156	1.40547
ENSG00000197798	FAM118B	79607	1.34547
ENSG00000197893	NRAP	4892	1.41497
ENSG00000197894	ADH5	128	1.34156
ENSG00000198464	ZNF480	147657	1.30635
ENSG00000198546	ZNF511	118472	1.587
ENSG00000198712	MT-CO2	4513	1.78365
ENSG00000198840	MT-ND3	4537	1.47766
ENSG00000201077	RNU6-188P	NA	1.6597
ENSG00000204460	LINC01854	NA	1.48026
ENSG00000204685	STARD7-AS1	NA	1.86505
ENSG00000204815	TTC25	83538	1.96233
ENSG00000204956	PCDHGA1	56114	1.53357
ENSG00000207109	SNORD38C	NA	1.41804
ENSG00000210107	MT-TQ	NA	1.32772
ENSG00000213090	NA	NA	1.81973
ENSG00000213585	VDAC1	7416	1.34635
ENSG00000213842	SUGT1P2	NA	1.75319
ENSG00000215910	C1orf167	NA	1.60389
ENSG00000218336	TENM3	55714	2.01737
ENSG00000224568	LINC01886	NA	1.30588
ENSG00000224982	TMEM233	387890	2.32308
ENSG00000225399	NA	NA	1.95161
ENSG00000225472	NA	NA	1.83424
ENSG00000225950	NTF4	4909	1.40497
ENSG00000226094	RPL7P3	NA	1.69615
ENSG00000228253	MT-ATP8	4509	2.17157
ENSG00000229344	MTCO2P12	NA	1.62652
ENSG00000230177	NA	NA	1.82431
ENSG00000231324	NA	NA	1.63793
ENSG00000231765	PPP1R11P2	NA	1.63405
ENSG00000233695	GAS6-AS1	NA	1.5931
ENSG00000234608	MAPKAPK5-AS1	NA	2.33819
ENSG00000234936	NA	NA	1.72272
ENSG00000236304	NA	NA	1.43848
ENSG00000236819	LINC01563	NA	2.40837
ENSG00000237402	CAMTA1-IT1	NA	1.43551
ENSG00000237505	PKN2-AS1	NA	2.01819
ENSG00000237945	LINC00649	NA	1.91455
ENSG00000239900	ADSL	158	1.99156
ENSG00000239969	NA	NA	1.79948
ENSG00000240747	KRBOX1	100506243	1.77598
ENSG00000241127	YAE1D1	57002	2.74124
ENSG00000242338	BMS1P4	NA	1.39979
ENSG00000242802	AP5Z1	9907	1.63461
ENSG00000244086	RPS20P35	NA	1.3371
ENSG00000244256	RN7SL130P	NA	1.5063
ENSG00000246022	ALDH1L1-AS2	NA	1.48387
ENSG00000248487	ABHD14A	25864	1.5523
ENSG00000249471	ZNF324B	388569	1.46659
ENSG00000252994	RNU6-1231P	NA	1.64523
ENSG00000253485	PCDHGA5	56110	1.91991
ENSG00000254132	MTND6P3	NA	1.35824
ENSG00000254996	ANKHD1-EIF4EBP3	404734	2.34721
ENSG00000255039	LINC02553	NA	1.375
ENSG00000255139	NA	NA	1.54472
ENSG00000255200	PGAM1P8	NA	2.13393
ENSG00000255302	EID1	23741	1.67227
ENSG00000255389	NA	NA	2.12246
ENSG00000256029	NA	NA	1.82067
ENSG00000257800	FNBP1P1	NA	1.36022
ENSG00000258231	NA	NA	1.38027
ENSG00000260442	ATP2A1-AS1	NA	2.26868
ENSG00000260804	LINC01963	NA	1.58471
ENSG00000260977	NA	NA	1.41492
ENSG00000261087	NA	NA	1.58678
ENSG00000261616	NA	NA	2.01544
ENSG00000261888	NA	NA	1.33066
ENSG00000262049	NA	NA	1.612
ENSG00000262370	NA	NA	1.52241
ENSG00000263934	SNORD3A	NA	1.55577
ENSG00000266206	MIR3926-1	NA	1.8726
ENSG00000267160	NA	NA	1.33065
ENSG00000268745	NA	NA	1.48571
ENSG00000268751	SCGB1B2P	NA	1.51197
ENSG00000269176	NA	NA	1.48062
ENSG00000271737	NA	NA	1.317
ENSG00000271964	NA	NA	1.58104
ENSG00000272129	NA	NA	1.43413
ENSG00000272144	NA	NA	1.61304
ENSG00000272173	NA	NA	1.38913
ENSG00000272186	NA	NA	2.20686
ENSG00000272374	NA	NA	1.94601
ENSG00000272485	NA	NA	1.63288
ENSG00000272604	NA	NA	1.68916
ENSG00000272727	LINC02266	NA	1.56509
ENSG00000273156	NA	NA	2.14465
ENSG00000273188	NA	NA	1.5003
ENSG00000273391	NA	NA	1.65265
ENSG00000273451	NA	NA	2.37946
ENSG00000274523	RCC1L	81554	1.8702
ENSG00000275055	NA	NA	1.57748
ENSG00000275457	NA	NA	1.31739
ENSG00000275963	NA	NA	15.9689
ENSG00000278765	NA	NA	1.3916
ENSG00000278768	BACE1-AS	NA	1.45964
ENSG00000279425	NA	NA	1.35639
ENSG00000279551	NA	NA	1.59406
ENSG00000279633	NA	NA	1.34576
ENSG00000279668	NA	NA	1.80396
ENSG00000285184	NA	NA	1.44797
