# Supplementary material for: Nicotinamide Riboside Augments the Aged Human Skeletal Muscle NAD+ Metabolome and Induces Transcriptomic and Anti-inflammatory Signatures
Source: Cell Rep. 2019 Aug 13;28(7):1717–1728.e6. doi: 10.1016/j.celrep.2019.07.043 (PMC6702140; doi:10.1016/j.celrep.2019.07.043)
Supplement: Table S5. List of Genes in Gene Ontology Terms Related to Processes Up- and Downregulated in Skeletal Muscle Biopsies upon NR Supplementation (N = 12), Related to Figure 2 [file mmc4.xlsx]

## Sheet: Actin filament based process
GO_ACTIN_FILAMENT_BASED_PROCESS genes list
ABI1
ABI2
ABL1
ABLIM2
ABLIM3
ABR
ACTA1
ACTC1
ACTG1
ACTN1
ACTN2
ACTN3
ACTN4
ACTR2
ACTR3
ACTR3B
ACTR3C
ADD1
ADD2
ADRA2A
AIF1
ALDOA
ALKBH4
AMOT
ANG
ANK2
ANKRD1
ANTXR1
ANXA1
AQP1
ARAP1
ARF1
ARF6
ARFIP2
ARHGAP26
ARHGAP6
ARHGEF11
ARHGEF17
ARHGEF18
ARHGEF2
ARHGEF5
ARPC1A
ARPC1B
ARPC2
ARPC3
ARPC4
ARPC5
ARPC5L
ARRB1
ATP2C1
ATXN3
BAIAP2
BAIAP2L1
BAIAP2L2
BCAR1
BCL2
BCL6
BCR
BIN3
BMP10
BRK1
BRSK2
C1orf190
C2orf62
CACNA1C
CACNA2D1
CACNB2
CALR
CAMK2D
CAP1
CAPN10
CAPN3
CAPZB
CASQ1
CASQ2
CAV3
CCKAR
CCL11
CDC42
CDC42BPA
CDC42BPB
CDC42BPG
CDC42EP2
CDK5
CFL1
CFL2
CFLAR
CLRN1
CNN1
CNN2
CNN3
COBL
COBLL1
CORO1A
CORO1B
CORO1C
CORO2A
CORO2B
CORO6
CORO7
CRHR2
CSRP3
CTNNA1
CTTN
CUL3
CXADR
CXCL1
CYTH2
DAAM1
DAAM2
DBN1
DES
DIAPH1
DIAPH2
DIAPH3
DLC1
DLG1
DMD
DNAJB6
DOCK2
DPYSL3
DSTN
DTNBP1
DYNLL1
EHD2
ELMO1
EMP2
EPB41
EPB41L1
EPB41L2
EPB41L3
EPB41L4B
EPB41L5
EPB49
EPS8
ERMN
ESPN
EVL
EZR
F11R
FAM101A
FAM101B
FAM40A
FARP2
FAT1
FER
FGD1
FGD2
FGD3
FGD4
FGD5
FGD6
FGF10
FGF12
FGF7
FHL3
FHOD3
FLII
FLNA
FLNB
FMN1
FMN2
FMNL1
FMNL2
FMNL3
FNBP1L
FOXJ1
FRMD6
FRY
FRYL
FSCN1
FSCN2
FSCN3
GAS2L3
GHRL
GHSR
GJA1
GJA5
GJC1
GPD1L
GPR65
GSN
HCLS1
HSP90B1
IKBKB
INF2
INPP5K
INPPL1
INSRR
IQGAP2
IQSEC1
IQSEC2
IQSEC3
ITGB1
ITGB5
ITPKA
JAK2
JMY
KBTBD10
KCNA5
KCNE1
KCNE1L
KCNE2
KCNH2
KCNJ2
KCNQ1
KCTD13
KIAA1598
KIF23
KIT
KLHL1
KLHL17
KPTN
KRAS
KRT19
KRT8
LCP1
LDB3
LIMA1
LIMCH1
LIMK1
LLGL1
LLGL2
LMOD1
LMOD2
LMOD3
LRRC16A
MAD2L2
MAGEL2
MARCKS
MEF2A
MICAL1
MICAL2
MICAL3
MICALL2
MINK1
MKLN1
MOB2
MRAS
MSRB2
MTSS1
MYBPC1
MYBPC2
MYBPC3
MYH10
MYH11
MYH14
MYH2
MYH3
MYH4
MYH6
MYH7
MYH8
MYH9
MYL1
MYL2
MYL3
MYL4
MYL6
MYL6B
MYLK3
MYO18A
MYO1B
MYO1E
MYO5A
MYO6
MYO7A
MYO9B
MYOZ1
MYPN
NCK1
NCK2
NCKAP1L
NEB
NEBL
NEDD4L
NEDD9
NF1
NF2
NISCH
NKX2-5
NPHP1
NPHP4
NPHS2
NUAK2
NUP155
OBSCN
OBSL1
OPHN1
PACSIN1
PACSIN2
PAFAH1B1
PAK1
PALLD
PARVA
PARVB
PARVG
PAWR
PDCD10
PDGFA
PDGFRA
PDGFRB
PDLIM3
PDLIM7
PDPK1
PDXP
PFN1
PFN2
PFN3
PHACTR1
PHACTR4
PIP5K1A
PIP5K1C
PKP2
PLA2G1B
PLEK
PLEK2
PLS1
PPARGC1B
PPP1R9A
PPP1R9B
PREX1
PRKAR1A
PRKCDBP
PRKCI
PRKCZ
PRKG1
PROX1
PTK2B
PTK7
PTPN1
RAB13
RAC1
RAC2
RAC3
RACGAP1
RALA
RAN
RAP2A
RHOA
RHOD
RHOF
RHOG
RHOJ
RHOQ
RHOU
RICTOR
RLTPR
RND1
RND3
ROCK1
ROCK2
RUFY3
RYR2
S100A9
S1PR1
S1PR2
SCIN
SCN1B
SCN2B
SCN3B
SCN4B
SCN5A
SDAD1
SDCBP
SELE
SEPX1
SHC1
SHROOM1
SHROOM2
SHROOM4
SIPA1L1
SIX4
SLC9A1
SLC9A3R1
SNTA1
SORBS1
SORBS2
SORBS3
SPIRE1
SPIRE2
SPTA1
SPTAN1
SPTBN5
SRC
SRF
SRGAP2
SSH1
SSH2
SUN2
SWAP70
SYNE2
TAOK2
TCAP
TESK2
TLN1
TMOD1
TMOD2
TMOD3
TMOD4
TMSB10
TMSB15A
TMSB15B
TMSB4X
TMSB4Y
TNF
TNFAIP1
TNIK
TNNC1
TNNC2
TNNI1
TNNI2
TNNI3
TNNT1
TNNT2
TNNT3
TNXB
TPM1
TPM2
TPM3
TPM4
TRIM27
TRIM32
TRIOBP
TRIP10
TRPM7
TRPV4
TTC17
TTN
VASP
VIL1
VIM
WAS
WASF1
WASF2
WASF3
WASH1
WASH3P
WASH6P
WASL
WDR1
WHAMM
WIPF1
WIPF2
WIPF3
XIRP1
XIRP2
YSK4
ZNF664-FAM101A
ZYX

## Sheet: Cell motility
GO_CELL_MOTILITY genes list
AAMP
ABI2
ACVR1
ACVRL1
ADAM17
ADAM8
ADAMTS12
ADCY3
AGTR1
AIMP1
AKAP4
ALKBH1
AMICA1
AMOT
AMOTL1
ANG
ANGPT1
ANGPT2
ANGPT4
ANKS1A
ANLN
ANO6
ANXA1
APBB2
APC
APC2
APCDD1
APOA1
APOB
ARC
ARF4
ARHGEF16
ARHGEF5
ARID5B
ARL13B
ARPC5
ARRB2
ARSB
ARTN
ARX
ASAP3
ASCL1
ASPM
ASTN1
ATOH1
ATP1A4
ATP1B1
ATP1B2
ATP1B3
ATP2B4
ATP5B
AVL9
AXL
AZU1
B4GALT1
BAMBI
BARHL1
BARHL2
BAX
BBS4
BCAR1
BDKRB1
BIN2
BIN3
BRAT1
BRK1
BSG
BTG1
BVES
C10orf92
C11orf34
C12orf11
C12orf55
C16orf45
C1orf190
C3orf39
C5
C5AR1
CACNA1I
CALCA
CAP1
CATSPER1
CATSPER2
CATSPER3
CATSPER4
CAV1
CCDC141
CCDC164
CCDC39
CCDC40
CCDC88A
CCK
CCKAR
CCL1
CCL11
CCL13
CCL14
CCL15
CCL16
CCL17
CCL18
CCL19
CCL2
CCL20
CCL21
CCL22
CCL23
CCL24
CCL25
CCL26
CCL27
CCL28
CCL3
CCL3L1
CCL3L3
CCL4
CCL4L2
CCL5
CCL7
CCL8
CCR1
CCR2
CCR4
CCR5
CCR6
CCR7
CD151
CD177
CD2
CD24
CD244
CD248
CD2AP
CD34
CD44
CD47
CD48
CD58
CD63
CD74
CD84
CDC42
CDC42BPA
CDC42BPB
CDH13
CDH2
CDK1
CDK5
CDK5R1
CDK5R2
CDKL5
CEACAM1
CEACAM6
CEACAM8
CELF3
CELSR1
CELSR3
CEND1
CENPV
CER1
CHGA
CHL1
CKLF
CLRN1
CNTN2
COL1A1
COL1A2
COL5A1
CORO1A
CORO1B
CORO1C
CSF3R
CSK
CSPG4
CSPG4P5
CTGF
CTHRC1
CTNNA2
CTNNB1
CTTN
CUL3
CUZD1
CX3CL1
CX3CR1
CXADR
CXCL1
CXCL10
CXCL11
CXCL12
CXCL13
CXCL14
CXCL16
CXCL2
CXCL3
CXCL5
CXCL6
CXCL9
CXCR1
CXCR2
CXCR3
CXCR4
CXorf41
CYP1B1
CYR61
DAB1
DAB2IP
DAPK2
DBH
DCC
DCDC2
DCHS1
DCLK1
DCX
DDIT4
DDR1
DDX4
DEPDC1B
DGKZ
DISC1
DIXDC1
DMRT1
DNAAF2
DNAH1
DNAH11
DNAH17
DNAH2
DNAH3
DNAH5
DNAH6
DNAH7
DNAH8
DNAI1
DNAJA1
DNER
DOCK1
DOCK4
DOCK8
DOK2
DPCD
DPP4
DRD1
DRD2
DRGX
DST
DYX1C1
EDN1
EDN2
EDN3
EDNRB
EFHC1
EFNA1
EFNB1
EFNB2
EGFR
EGR3
ELANE
ELMO1
ELMO2
ELMO3
ELP3
EMP2
EMR2
EMX2
ENG
ENPEP
EPB41L5
EPHA2
EPHA3
EPHA4
EPHA8
EPHB1
EPHB3
EPHB4
EPS8
EPX
ERBB4
ERG
ESAM
ETS1
F11R
F2
F2RL1
FAM40B
FAM83D
FAP
FAT1
FAT2
FBXO45
FCER1G
FER
FERMT1
FEZF1
FEZF2
FFAR2
FGF10
FGF13
FGF19
FGF2
FGF8
FGFR1
FGFR4
FGR
FLNA
FLRT3
FLT1
FMNL1
FMNL3
FN1
FOLR1
FOLR2
FOXB1
FOXC1
FOXE1
FOXJ1
FOXN1
FSCN1
FUT10
FUT7
FUT8
FYN
FZD3
GAPDHS
GAS6
GAS8
GATA2
GATA3
GBF1
GBX2
GCNT1
GDNF
GFRA3
GIPC1
GJA1
GLG1
GLI3
GOLPH3
GP6
GPC6
GPLD1
GPM6A
GPR124
GPR15
GPR56
GPX1
GRB14
GRB2
GRB7
GREM1
GSK3B
HAND2
HBEGF
HCK
HES1
HEXB
HGF
HIF1A
HIST1H2BA
HMGB1
HMGB2
HOXA5
HOXB9
HRAS
HRH1
HSP90AA1
HTR2B
HTR6
ICAM1
ID1
IER2
IFNG
IL10
IL12A
IL12B
IL16
IL17RA
IL17RC
IL1B
IL6
IL6R
IL8
ILK
ING2
INPP5B
INPP5D
INSL6
IRAK4
ISL1
ITGA1
ITGA11
ITGA2
ITGA3
ITGA4
ITGA5
ITGA6
ITGA9
ITGAL
ITGAM
ITGAV
ITGAX
ITGB1
ITGB1BP1
ITGB2
ITGB3
ITGB4
ITGB7
JAGN1
JAK1
JAK2
JAK3
JAM2
JAM3
JMY
JUB
JUP
KCTD13
KDR
KIAA0319
KIAA1598
KIRREL3
KIT
KITLG
KRAS
KRT16
KRT2
L1CAM
LAMA5
LAMB1
LAMC1
LBP
LCK
LCP1
LDHC
LEF1
LEP
LGALS3
LHX1
LHX6
LIMD1
LOC100506013
LOXL2
LPAR1
LPHN3
LRP5
LRRC16A
LRRC6
LRRK2
LTB4R2
LYN
LYST
MADCAM1
MAG
MAP2K1
MAPT
MARK1
MARK2
MATK
MATN2
MBOAT7
MDGA1
MDK
MEF2C
MEGF8
MERTK
MESP1
MIF
MITF
MIXL1
MMP1
MMP12
MMP14
MMP9
MSN
MSX2
MYH10
MYH9
MYO18A
MYO1G
NANOS1
NAV1
NCK1
NCK2
NCKAP1L
NDE1
NDEL1
NDN
NDNF
NDRG4
NET1
NEURL
NEUROD4
NFATC2
NKX2-1
NKX2-3
NLRP10
NLRP12
NODAL
NOS3
NOTCH1
NOV
NOX1
NPHP4
NR2E1
NR2F2
NR4A1
NR4A2
NRAS
NRCAM
NRD1
NRG1
NRG3
NRP1
NRTN
NTN1
NTRK2
NTRK3
NUP85
OGDH
OLIG3
OLR1
OPHN1
OVOL2
P2RY1
P2RY12
PAFAH1B1
PAK4
PAK7
PALLD
PARP9
PARVA
PAX6
PAXIP1
PCM1
PDCD10
PDE4B
PDE4D
PDGFB
PDGFRA
PDGFRB
PDILT
PDPK1
PDPN
PEAK1
PECAM1
PEX13
PEX7
PF4
PF4V1
PGK2
PHACTR1
PHACTR4
PHOX2B
PIK3CA
PIK3CB
PIK3CD
PIK3CG
PIK3R1
PIK3R2
PIP5K1A
PIP5K1C
PITX2
PKN1
PKN2
PKN3
PLA2G1B
PLAT
PLAU
PLCG1
PLD1
PLD2
PLEKHG5
PLEKHO1
PLTP
PLXNA2
PLXNB1
PLXNB3
PLXND1
PML
PODXL
PODXL2
POU3F2
POU3F3
POU4F1
PPAP2A
PPAP2B
PPARD
PPBP
PPIA
PPIL2
PPP1R9B
PREX1
PRKCD
PRKCI
PRKCQ
PRKCZ
PRKG1
PRKX
PRM3
PROC
PROCR
PROP1
PROS1
PROX1
PRPF40A
PRSS3
PRSS37
PSEN1
PSG2
PSTPIP1
PSTPIP2
PTEN
PTK2
PTK2B
PTK6
PTK7
PTP4A3
PTPN11
PTPN6
PTPRC
PTPRF
PTPRK
PTPRO
RAB13
RAB1A
RAC1
RAPGEF2
RASGEF1A
RBFOX2
RELN
RERE
RET
RFX3
RHBDF1
RHOA
RHOC
RHOG
RIC8A
RLTPR
ROBO1
ROCK1
ROPN1B
RPS19
RPS6KB1
RSPH9
RTN4
S100A12
S100A2
S100A8
S100A9
S100P
S1PR1
SAA1
SAA2
SAA4
SATB2
SBDS
SCARB1
SCG2
SCNN1B
SCRIB
SCYL3
SDC1
SDC2
SDC3
SDC4
SDCBP
SDCCAG8
SELE
SELL
SELP
SELPLG
SEMA3A
SEMA3B
SEMA3C
SEMA3D
SEMA3E
SEMA3F
SEMA3G
SEMA4A
SEMA4B
SEMA4C
SEMA4D
SEMA4F
SEMA4G
SEMA5A
SEMA5B
SEMA6A
SEMA6B
SEMA6C
SEMA6D
SEMA7A
SETD2
SFTPD
SGK196
SGPL1
SH3KBP1
SHC1
SHH
SHROOM2
SIRPA
SIRPG
SIX1
SIX2
SIX3
SIX4
SKI
SLC16A1
SLC16A3
SLC16A8
SLC22A16
SLC26A8
SLC3A2
SLC7A10
SLC7A11
SLC7A5
SLC7A6
SLC7A7
SLC7A8
SLC7A9
SLC9A1
SLC9A10
SLIRP
SLIT1
SLIT2
SLIT3
SMCP
SMO
SNAI1
SNAI2
SOCS7
SORBS2
SORD
SOS1
SOX1
SOX10
SOX17
SOX18
SOX8
SPAG16
SPATA13
SPEM1
SPN
SPNS2
SPOCK1
SRC
SRF
SRGAP2
SRGAP2P1
SRMS
SRPX2
SSTR4
STARD13
STAT1
STAT5B
STYK1
SYK
SYNE2
T
TAOK2
TBX1
TBX20
TBX21
TBX5
TDGF1
TEK
TEKT2
TEKT3
TGFB1
TGFB2
TGFBR1
TGFBR3
THBD
THBS1
THBS4
TIAM1
TLX3
TMEFF2
TMEM146
TMEM18
TMEM201
TMF1
TNF
TNFAIP1
TNFRSF11A
TNFRSF12A
TNFSF11
TNFSF12
TNK2
TNN
TNP1
TNR
TNS1
TNS3
TOP2B
TOR1A
TREM1
TRPM4
TRY6
TSPAN1
TSPO
TTLL5
TUBB2B
TWIST1
TXNDC3
TYK2
TYRO3
UMOD
UNK
USP24
USP33
USP9X
USP9Y
VANGL2
VAV1
VAV2
VAV3
VAX1
VCAM1
VCAN
VEGFA
VEGFC
VIL1
WASF2
WDPCP
WNT11
WNT5A
WNT7A
WWC1
XCL1
XCL2
YES1
YWHAE
ZAP70
ZEB2
ZFAND5
ZRANB1

## Sheet: Cell adhesion
GO_BIOLOGICAL_CELL_ADHESION genes list
AATF
ABL1
ABL2
ACAN
ACE2
ACHE
ACTB
ACTG1
ACTN1
ACTN2
ACTN3
ADA
ADAM12
ADAM15
ADAM17
ADAM2
ADAM22
ADAM23
ADAM8
ADAM9
ADAMTS12
ADAMTS13
AGGF1
AIMP1
AIRE
AJAP1
AKIP1
ALCAM
AMBN
AMBP
AMELX
AMICA1
AMIGO1
AMIGO2
AMIGO3
AMTN
ANGPT1
ANGPTL3
ANTXR1
ANXA1
ANXA9
AOC3
APBA1
APBB1IP
APC
APLP1
APOA4
APP
ARF6
ARHGAP5
ARHGAP6
ARHGEF7
ARVCF
ASTL
ASTN1
ATG5
ATP1B1
ATP1B2
ATP2A2
ATP2C1
ATP4B
ATP7A
AXL
AZGP1
AZI2
B2M
B4GALT1
BAI1
BATF
BAX
BCAM
BCAN
BCAR1
BCL11B
BCL2
BCL2L11
BCL3
BGLAP
BMP10
BMP7
BMX
BOC
BRAF
BTN3A1
BVES
BYSL
C10orf54
C1orf177
C1orf38
CADM1
CADM2
CADM3
CADM4
CALCA
CAMSAP3
CARD11
CASK
CASP8
CASS4
CBLL1
CBLN1
CCL11
CCL19
CCL2
CCL21
CCL4
CCL5
CCND3
CCR1
CCR3
CCR7
CCR8
CD151
CD164
CD1C
CD1D
CD2
CD200
CD209
CD22
CD226
CD24
CD276
CD28
CD2AP
CD300A
CD33
CD34
CD36
CD3D
CD3E
CD3G
CD4
CD40LG
CD44
CD47
CD58
CD6
CD63
CD7
CD72
CD74
CD80
CD81
CD84
CD86
CD8A
CD8B
CD9
CD93
CD96
CD97
CD99
CD99L2
CDC42
CDH1
CDH10
CDH11
CDH12
CDH13
CDH15
CDH16
CDH17
CDH18
CDH19
CDH2
CDH20
CDH22
CDH23
CDH24
CDH26
CDH3
CDH4
CDH5
CDH6
CDH7
CDH8
CDH9
CDHR1
CDHR2
CDHR3
CDHR4
CDHR5
CDK5
CDK5R1
CDK6
CDON
CDSN
CEACAM1
CEACAM5
CEBPB
CEL
CELSR1
CELSR2
CELSR3
CEP41
CERCAM
CFDP1
CGREF1
CHD7
CHL1
CHST10
CHST4
CIB1
CLCA2
CLDN1
CLDN10
CLDN11
CLDN12
CLDN14
CLDN15
CLDN16
CLDN17
CLDN18
CLDN19
CLDN2
CLDN20
CLDN22
CLDN23
CLDN3
CLDN4
CLDN5
CLDN6
CLDN7
CLDN8
CLDN9
CLEC4A
CLEC4D
CLEC4E
CLEC4M
CLEC7A
CLIC1
CLSTN1
CLSTN2
CLSTN3
CNO
CNTN1
CNTN2
CNTN3
CNTN4
CNTN5
CNTN6
CNTNAP1
CNTNAP2
CNTNAP3
CNTNAP3B
CNTNAP4
CNTNAP5
COL12A1
COL13A1
COL14A1
COL15A1
COL16A1
COL17A1
COL18A1
COL19A1
COL28A1
COL3A1
COL4A3
COL4A6
COL5A1
COL5A3
COL6A1
COL6A2
COL6A3
COL6A5
COL6A6
COL7A1
COL8A1
COL8A2
COMP
CORO1A
CREBBP
CRISP2
CRNN
CRTAM
CSF3R
CSRP1
CSTA
CTGF
CTNNA1
CTNNA2
CTNNA3
CTNNAL1
CTNNB1
CTNND1
CTNND2
CTPS
CTTN
CUZD1
CX3CL1
CX3CR1
CXADR
CXCL12
CXCR3
CXCR7
CYFIP2
CYP1B1
CYP26B1
CYR61
DAB1
DAG1
DCHS1
DCHS2
DDOST
DDR1
DDR2
DEFB118
DGCR2
DGCR6
DLC1
DLG1
DLG5
DLL4
DNAJA3
DNAJB6
DOCK2
DOCK8
DPP4
DPT
DSC1
DSC2
DSC3
DSCAM
DSCAML1
DSG1
DSG2
DSG3
DSG4
DSP
DST
EBI3
ECM2
EDA
EDIL3
EFNA1
EFNB1
EFNB2
EFS
EGFL6
EGFL7
EGFR
EGR1
EIF2AK4
ELF4
ELMO2
EMILIN1
EMILIN2
EMP2
EMR1
EMR2
ENG
ENTPD1
EOMES
EPB41L5
EPCAM
EPDR1
EPHA1
EPHA2
EPHA3
EPHA4
EPHA8
EPHB1
EPHB3
EPHB4
ERBB2IP
ESAM
EZR
F11R
F2RL1
FADD
FAP
FARP2
FAS
FAT1
FAT2
FAT3
FAT4
FBLIM1
FBLN5
FBLN7
FCER1G
FER
FERMT1
FERMT2
FERMT3
FEZ1
FGA
FGB
FGFRL1
FGG
FIBP
FKBP1A
FKBP1B
FLNA
FLOT2
FLRT1
FLRT2
FLRT3
FN1
FNDC3A
FOLR4
FOXF1
FOXN1
FOXP1
FOXP3
FPR2
FREM1
FREM2
FREM3
FUT7
FXC1
FYN
FZD4
FZD5
FZD7
FZD8
GAS6
GATA1
GATA3
GCNT1
GLDN
GLI3
GNAS
GNE
GOLPH3
GP1BA
GP1BB
GP5
GP9
GPA33
GPNMB
GPR56
GPR98
GRHL2
GRID2
HABP2
HAPLN1
HAPLN2
HAPLN3
HAPLN4
HAS1
HAS3
HBB
HCK
HEPACAM
HES1
HES5
HLA-E
HMGB1
HOXD3
HPSE
HSH2D
HSP90AB1
HSPB1
HSPD1
IBSP
ICAM1
ICAM2
ICAM3
ICAM4
ICAM5
ICOS
ICOSLG
ID1
IFNA1
IFNA10
IFNA13
IFNA14
IFNA16
IFNA17
IFNA2
IFNA21
IFNA4
IFNA5
IFNA6
IFNA7
IFNA8
IFNAR1
IFNB1
IFNE
IFNG
IFNK
IFNW1
IGFALS
IGFBP7
IGSF11
IGSF5
IGSF9
IGSF9B
IL12B
IL15
IL18R1
IL1B
IL1RAPL1
IL2
IL23A
IL32
IL4
IL6
IL7
IL7R
ILK
INPPL1
INS
IRF1
IRF4
ISLR
ITGA1
ITGA10
ITGA11
ITGA2
ITGA2B
ITGA3
ITGA4
ITGA5
ITGA6
ITGA7
ITGA8
ITGA9
ITGAD
ITGAE
ITGAL
ITGAM
ITGAV
ITGAX
ITGB1
ITGB1BP1
ITGB2
ITGB3
ITGB3BP
ITGB4
ITGB5
ITGB6
ITGB7
ITGB8
ITGBL1
ITK
ITPKB
IZUMO1
JAG2
JAM2
JAM3
JMJD6
JUB
JUP
KAL1
KIAA1462
KIF13B
KIF14
KIFC3
KIRREL
KIRREL2
KIRREL3
KIT
KITLG
L1CAM
LAMA1
LAMA2
LAMA3
LAMA4
LAMA5
LAMB1
LAMB2
LAMB3
LAMB4
LAMC1
LAMC2
LAMC3
LAT
LCK
LCP1
LEF1
LEP
LEPR
LFNG
LGALS3BP
LGALS4
LGALS7B
LIG4
LILRB1
LILRB2
LIMS2
LMLN
LOXL2
LPHN1
LPHN3
LPP
LPXN
LRFN3
LRP6
LRRC15
LRRN2
LSAMP
LY6D
LY9
LYPD3
LYPD5
LYVE1
MADCAM1
MAEA
MAFB
MAG
MAGI1
MALT1
MARCKS
MCAM
MEGF10
MEGF11
MERTK
METAP1
MFAP4
MFGE8
MICA
MICALL2
MICB
MKLN1
MLLT4
MMP24
MMRN1
MOG
MPDZ
MPZL2
MPZL3
MSLN
MSLNL
MSN
MTSS1
MUC16
MUC4
MYBPC1
MYBPC2
MYBPC3
MYBPH
MYH10
MYH9
MYL12A
MYL9
MYO1G
NCAM1
NCAM2
NCAN
NCK1
NCK2
NCR3
NCSTN
NEDD4
NEDD9
NEGR1
NEO1
NFASC
NHEJ1
NID1
NID2
NINJ1
NINJ2
NKAP
NKX2-3
NLGN1
NLGN2
NLGN3
NLGN4X
NLGN4Y
NLRC3
NME2
NOV
NPHP1
NPHP4
NPHS1
NPNT
NPTN
NRCAM
NRP2
NRXN1
NRXN2
NRXN3
NT5E
NTM
NTN1
NUAK1
ODZ2
ODZ3
OLFM4
OLR1
OMD
OMG
OPCML
OTOA
P2RX7
P2RY12
PARVA
PARVB
PARVG
PATZ1
PAX1
PCDH1
PCDH10
PCDH11X
PCDH11Y
PCDH12
PCDH15
PCDH17
PCDH18
PCDH19
PCDH20
PCDH7
PCDH8
PCDH9
PCDHA1
PCDHA10
PCDHA11
PCDHA12
PCDHA13
PCDHA2
PCDHA3
PCDHA4
PCDHA5
PCDHA6
PCDHA7
PCDHA8
PCDHA9
PCDHAC1
PCDHAC2
PCDHB1
PCDHB10
PCDHB11
PCDHB12
PCDHB13
PCDHB14
PCDHB15
PCDHB16
PCDHB18
PCDHB2
PCDHB3
PCDHB4
PCDHB5
PCDHB6
PCDHB7
PCDHB8
PCDHB9
PCDHGA1
PCDHGA10
PCDHGA11
PCDHGA12
PCDHGA2
PCDHGA3
PCDHGA4
PCDHGA5
PCDHGA6
PCDHGA7
PCDHGA8
PCDHGA9
PCDHGB1
PCDHGB2
PCDHGB3
PCDHGB4
PCDHGB5
PCDHGB6
PCDHGB7
PCDHGC3
PCDHGC4
PCDHGC5
PDGFRA
PDPK1
PDPN
PDZD2
PEAK1
PECAM1
PERP
PGM5
PIK3CB
PIK3CD
PIK3CG
PIP5K1A
PIP5K1C
PKD1
PKD1L1
PKHD1
PKN2
PKNOX1
PKP1
PKP2
PKP3
PKP4
PLA2G2D
PLEK
PLEKHA7
PLXNC1
PNN
PODXL
PODXL2
POSTN
PPAP2B
PPARD
PPFIA1
PPFIA2
PPFIBP1
PPP3CA
PPP3CB
PREX1
PRKCA
PRKCE
PRKD2
PRKDC
PRKX
PRLR
PRPH2
PSEN1
PSMB10
PSTPIP1
PTGER4
PTK2B
PTK7
PTPN2
PTPN22
PTPN6
PTPRC
PTPRD
PTPRF
PTPRK
PTPRM
PTPRS
PTPRT
PTPRU
PVR
PVRL1
PVRL2
PVRL3
PVRL4
PXN
RAB1A
RAB27A
RAC1
RAC2
RADIL
RAG1
RAG2
RAP2B
RAPGEF1
RC3H1
RC3H2
RCC2
REG3A
RELB
RELN
RET
RGMB
RHOB
RHOD
RHOH
RIC8A
RIPK2
RIPK3
RNASE10
RND3
ROBO1
ROBO2
ROCK1
ROM1
ROPN1B
RORA
RORC
RPL22
RPS6
RPSA
RS1
RSAD2
RUNX2
S100A8
S100A9
S1PR1
SATB1
SCARB1
SCARF1
SCARF2
SCN1B
SCRIB
SDC3
SDK1
SDK2
SELE
SELL
SELP
SELPLG
SEMA4A
SEMA4D
SEMA5A
SGCE
SHC1
SHH
SIGLEC1
SIGLEC10
SIGLEC11
SIGLEC12
SIGLEC14
SIGLEC16
SIGLEC5
SIGLEC6
SIGLEC7
SIGLEC8
SIGLEC9
SIRPA
SIRPG
SLA2
SLAMF1
SLAMF6
SLAMF7
SLC11A1
SLC7A11
SLURP1
SMAD3
SMAD6
SMAGP
SNED1
SORBS1
SORBS2
SORBS3
SOX4
SOX9
SP3
SPACA4
SPAM1
SPECC1L
SPG7
SPN
SPOCK1
SPON1
SPON2
SPP1
SRC
SRCIN1
SRF
SRGAP2
SRPX
SRPX2
SSPN
SSPO
SSX2IP
STAB1
STAB2
STAT5B
STAT6
STK10
STK11
STOML2
STRC
STRCP1
STXBP1
STXBP3
SUSD5
SVEP1
SYK
SYMPK
TACSTD2
TAOK2
TBX21
TCF7
TECTA
TEK
TESK2
TGFB1
TGFB1I1
TGFBI
THBS1
THBS2
THBS3
THBS4
THEMIS
THY1
TIAM1
TIGIT
TINAG
TINAGL1
TLN1
TLN2
TMEM47
TMEM8A
TMEM8B
TNC
TNF
TNFAIP6
TNFRSF12A
TNFRSF4
TNFSF14
TNFSF18
TNFSF4
TNFSF8
TNIP1
TNN
TNR
TNXB
TOR1A
TPBG
TREML2
TRIP6
TRO
TROAP
TRPM7
TSC1
TSPAN32
TSTA3
TTYH1
TYRO3
UMOD
UNC5D
VAMP3
VAV1
VCAM1
VCAN
VCL
VEZT
VMP1
VNN1
VTN
VWA2
VWF
WAS
WHAMM
WISP1
WISP2
WISP3
WNT1
WNT3A
WNT4
WNT7B
ZAN
ZAP70
ZBTB1
ZFP36L1
ZFP36L2
ZFPM1
ZYX

## Sheet: Glycolysis
GO_GLYCOLYSIS genes list
ALDOB
ENO1
GAPDH
GPI
HK1
PFKL
PGAM1
PGK1
PKLR
TPI1
ACO2
CS
FH
IDH2
MDH1
OGDH
SDHA
SUCLA2
KHK
LCT
MPI
PGM1
PYGL
PYGM
TREH
ATP5A1
COX1
CYCS
GPD2
NDUFA1
SDHB
SDHC
SDHD
SLC25A4
SLC25A6
UQCRC1

## Sheet: TCA cycle
GO_TCA_CYCLE genes list
ACLY
ACO1
ACO2
CS
DLAT
DLD
DLST
FH
IDH1
IDH2
IDH3A
IDH3B
IDH3G
LOC283398
LOC642502
MDH1
MDH2
OGDH
OGDHL
PC
PCK1
PCK2
PDHA1
PDHA2
PDHB
SDHA
SDHB
SDHC
SDHD
SUCLA2
SUCLG1
SUCLG2

## Sheet: Mitochondria 
GO_MITOCHONDRIA genes list
ABCB6
ACADSB
ACAT1
AGMAT
AIFM1
AK2
ALDH6A1
ATOX1
ATP13A3
ATP1B1
ATP1B3
ATP5B
ATP5C1
ATP5E
ATP5F1
ATP5G1
ATP5G2
ATP5G3
ATP5H
ATP5I
ATP5J
ATP5J2
ATP5L
ATP5O
ATP6AP1
ATP6V1B1
ATP6V1C1
ATP6V1D
ATP6V1E1
ATP6V1F
ATP6V1G1
ATP8A1
AUH
BCL2
BOP1
C21orf33
CHDH
CLPP
COQ3
COX11
COX17
COX18
COX4I1
COX5A
COX5B
COX6A1
COX6B1
COX6C
COX7A1
COX7A2
COX7A2L
COX7B
COX7B2
COX7C
COX8A
CP
CPT1A
CRAT
CRYZ
CRYZL1
CYB5A
CYC1
CYP27A1
DAP3
DBT
DCTN6
DECR1
DIABLO
DLD
DUT
ECHS1
ECI1
FDXR
FH
FIBP
GCAT
GCDH
GIMAP5
GLUD1
GOT2
GPD2
GPX4
GRPEL2
GSR
GSTO1
GSTZ1
HAX1
HCCS
HINT2
HMGCS2
HSCB
HSD17B10
IDH2
KARS
LONP1
LRPPRC
MAOA
MCAT
MCCC2
MCEE
MIPEP
MRPL11
MRPL12
MRPL13
MRPL18
MRPL27
MRPL3
MRPL32
MRPL36
MRPL40
MRPL42
MRPL45
MRPL49
MRPS15
MRPS16
MRPS17
MRPS18A
MRPS18B
MRPS18C
MRPS28
MRPS30
MRPS33
MRPS36
MTHFD2
MTRR
MTX2
NDUFA1
NDUFA10
NDUFA12
NDUFA3
NDUFA4
NDUFA5
NDUFA6
NDUFA7
NDUFA8
NDUFA9
NDUFAB1
NDUFAF1
NDUFB1
NDUFB10
NDUFB2
NDUFB3
NDUFB4
NDUFB5
NDUFB6
NDUFB8
NDUFB9
NDUFC1
NDUFC2
NDUFS2
NDUFS3
NDUFS4
NDUFS5
NDUFS6
NDUFS8
NDUFV1
NDUFV2
NFS1
NIPSNAP1
NME4
NQO1
NT5M
OXCT1
PCCB
PCK2
PDHA1
PDHB
PDHX
PDK3
PDP1
PPIF
PRDX5
PTRH2
SCO1
SCO2
SCP2
SDHB
SEC61G
SFXN2
SFXN5
SLC16A3
SLC16A5
SLC25A1
SLC25A17
SLC25A19
SLC25A22
SLC25A32
SLC25A39
SLC40A1
SLC9A2
SLC9A5
SOD2
SUCLA2
SUCLG1
SURF1
TFAM
TIMM10
TIMM13
TIMM17B
TIMM23
TIMM8B
TOMM40
TOMM7
TOMM70A
TRIM45
TSFM
TSPO
TUFM
UNG
UQCR10
UQCR11
UQCRB
UQCRFS1
UQCRQ
VDAC2
VDAC3
WARS2
