# Supplementary material for: Nicotinamide Riboside Augments the Aged Human Skeletal Muscle NAD+ Metabolome and Induces Transcriptomic and Anti-inflammatory Signatures
Source: Cell Rep. 2019 Aug 13;28(7):1717–1728.e6. doi: 10.1016/j.celrep.2019.07.043 (PMC6702140; doi:10.1016/j.celrep.2019.07.043)
Supplement: Table S6. List of Primers Used in the Molecular Analysis, Related to STAR Methods [file mmc5.xlsx]

## Sheet: Primers_list
		Primers resource list. Related to STAR methods
		Resource	Source	Identifier
		ACTN1 Primers	Sigma-Aldrich	Cat#VC00021
		Fwd CCACCCTCTCGGAGATCAAG
		Rev TCCCTTCGCTTCTGAGTTAGG
		ANXA1 Primers	Sigma-Aldrich	Cat#VC00021
		Fwd CTAAGCGAAACAATGCACAGC
		Rev CCTCCTCAAGGTGACCTGTAA
		GAPDH Primers	Sigma-Aldrich	Cat#VC00021
		Fwd TGCACCACCAACTGCTTAGC
		Rev GGCATGGACTGTGGTCATGAG
		GPD1 Primers	Sigma-Aldrich	Cat#VC00021
		Fwd GCCATCTGAAGGCAAACGC
		Rev GCCAATGGTTGTCTCACAGAAC
		HPRT Primers	Sigma-Aldrich	Cat#VC00021
		Fwd CACCCTTTCCAAATCCTCAG
		Rev CTCCGTTATGGCGACCC
		ITGA1 Primers	Sigma-Aldrich	Cat#VC00021
		Fwd CTGGACATAGTCATAGTGCTGGA
		Rev ACCTGTGTCTGTTTAGGACCA
		KLF12 Primers	Sigma-Aldrich	Cat#VC00021
		Fwd CGGCAGTCAGAGTCAAAACAG
		Rev CGGCTTCCATATCGGGATAGT
		LPL primers	Sigma-Aldrich	Cat#VC00021
		Fwd CGAGTCGTCTTTCTC CTGATGAT
		Rev TTCTGGATTCCAATGCTTCGA
		MSN Primers	Sigma-Aldrich	Cat#VC00021
		Fwd GAGGATGTGTCCGAGGAATTG
		Rev GTCTCAGGCGGGCAGTAAA
		MYL9 Primers	Sigma-Aldrich	Cat#VC00021
		Fwd TCTTCGCAATGTTTGACCAGT
		Rev GTTGAAAGCCTCCTTAAACTCCT
		MYO6 Primers	Sigma-Aldrich	Cat#VC00021
		Fwd TGGGACAAGACCACCTCATGT
		Rev CCGGCTCCTGATTCTCCAGA
		NAMPT Primers	Sigma-Aldrich	Cat#VC00021
		Fwd CGGCAGAAGCCGAGTTCAA
		Rev GCTTGTGTTGGGTGGATATTGTT
		ND1 primers	Sigma-Aldrich	Cat#VC00021
		Fwd CCCTAAAACCCGCCACATCT
		Rev GAGCGATGGTGAGAGCTAAGGT
		NDUFS2 Primers	Sigma-Aldrich	Cat#VC00021
		Fwd GTCCGATTGCCGATTCAGC
		Rev GCTTGGGTACATAACAGCTCC
		NMNAT1 Primers	Sigma-Aldrich	Cat#VC00021
		Fwd GGTGGAAGTTGATACATGGGAAA
		Rev AGCAGCTTGACCTTTGGCA
		NMNAT3 Primers	Sigma-Aldrich	Cat#VC00021
		Fwd AGAGCGTAAAGTACCTGATTCCC
		Rev CTCTGGGTGCTTTTGCCTT
		NMRK1 Primers	Sigma-Aldrich	Cat#VC00021
		Fwd TATCAGCCTCCAGACTCTCCG
		Rev GTACACAACTTCCCATGTGATGT
		NMRK2 Primers	Sigma-Aldrich	Cat#VC00021
		Fwd ACTGCTGCGTGATCCATCAG
		Rev TCCCACTGTTTGAAGCCGTC
		NNMT Primers	Sigma-Aldrich	Cat#VC00021
		Fwd GAGATCGTCGTCACTGACTACT
		Rev CACACACATAGGTCACCACTG
